# Supplementary material for: [Hydrogen bis­(1,2,4-triazole)] 1,2,4-triazolium bis­(3-carb­oxy-4-hy­droxy­benzene­sulfonate) 1,2,4-triazole disolvate
Source: Acta Crystallogr Sect E Struct Rep Online. 2010 Jul 17;66(Pt 8):o2029. doi: 10.1107/S1600536810008603 (PMC3007327; doi:10.1107/S1600536810008603)
Supplement: Supplementary file 1 [file e-66-o2029-sup1.cif]

##############################################################################
###                                                                        ###
###        Electronic paper (Acta Crystallographica Section E)             ###
###                                                                        ###
##############################################################################
#                                                                            #
# This CIF contains the data in a paper accepted for publication in Acta     #
# Crystallographica Section E. It conforms to the requirements of Notes      #
# for Authors for Section E, and has been peer reviewed under the auspices   #
# of the IUCr Commission on Journals.                                        #
#                                                                            #
# Full details of the Crystallographic Information File format               #
# are given in the paper "The Crystallographic Information File (CIF):       #
# a New Standard Archive File for Crystallography" by S. R. Hall, F. H.      #
# Allen and I. D. Brown [Acta Cryst. (1991), A47, 655-685].                  #
#                                                                            #
# The current version of the core CIF dictionary is obtainable from          #
# ftp://ftp.iucr.org/pub/cif_core.dic. The current version number is 2.4.    #
#                                                                            #
# Software is freely available for graphical display of the structure(s) in  #
# this CIF.  For information consult the CIF home page http://www.iucr.org/  #
# cif/home.html                                                              #
#                                                                            #
# This file may be used for bona fide research purposes within the           #
# scientific community so long as proper attribution is given to the journal # 
# article from which it was obtained.                                        #
#                                                                            #
##############################################################################
                                             
data_global
_audit_creation_method     'form.cif (version 2.0)'
_journal_data_validation_number     ?
_journal_date_recd_electronic     2010-02-27
_journal_date_accepted     2010-03-05
_journal_name_full     'Acta Crystallographica, Section E'
_journal_year     2010
_journal_volume     66
_journal_issue      8
_journal_page_first     o2029
_journal_page_last     o2029
_journal_paper_category     QO
_journal_coeditor_code     LH5006
loop_
    _publ_contact_author_name
    'Dr. Qiu, Ming-qiang'
_publ_contact_author_address
;
  College of Chemistry
  Central China Normal University
  Wuhan  430079
  People's Republic of China
;
_publ_contact_author_email     'minqiang_qiu@126.com '
_publ_contact_author_fax     ?
_publ_contact_author_phone     ?
_publ_section_title
;
[Hydrogen bis(1,2,4-triazole)] 1,2,4-triazolium
bis(3-carboxy-4-hydroxybenzenesulfonate) 1,2,4-triazole disolvate
;
loop_
    _publ_author_name
    _publ_author_footnote
    _publ_author_address
    'Qiu, Ming-qiang' .
;
College of Chemistry
Central China Normal University
Wuhan 430079
People's Republic of China
;
data_I
_audit_creation_method     SHELXL-97
_chemical_name_systematic
;
[Hydrogen bis(1,2,4-triazole)] 1,2,4-triazolium
bis(3-carboxy-4-hydroxybenzenesulfonate) 1,2,4-triazole disolvate
;
_chemical_name_common     ?
_chemical_formula_moiety
                          'C2 H4 N3 +, C4 H7 N6 +, 2(C7 H5 O6 S -), 2(C2 H3 N3)'
_chemical_formula_sum     'C24 H27 N15 O12 S2'
_chemical_formula_iupac     'C2 H4 N3 +, C4 H7 N6 +, 2C7 H5 O6 S -, 2C2 H3 N3'
_chemical_formula_weight     781.73
_chemical_melting_point     ?
_symmetry_cell_setting     monoclinic
_symmetry_space_group_name_H-M     'C 2/c'
_symmetry_space_group_name_Hall     '-C 2yc'
loop_
    _symmetry_equiv_pos_as_xyz
    'x, y, z'
    '-x, y, -z+1/2'
    'x+1/2, y+1/2, z'
    '-x+1/2, y+1/2, -z+1/2'
    '-x, -y, -z'
    'x, -y, z-1/2'
    '-x+1/2, -y+1/2, -z'
    'x+1/2, -y+1/2, z-1/2'
_cell_length_a     21.2585(5)
_cell_length_b     5.1471(2)
_cell_length_c     32.2084(15)
_cell_angle_alpha     90.00
_cell_angle_beta     106.669(2)
_cell_angle_gamma     90.00
_cell_volume     3376.1(2)
_cell_formula_units_Z     4
_cell_measurement_reflns_used     6709
_cell_measurement_theta_min     2.38
_cell_measurement_theta_max     27.39
_cell_measurement_temperature     295(2)
_exptl_crystal_description     block
_exptl_crystal_colour     colorless
_exptl_crystal_size_max     0.30
_exptl_crystal_size_mid     0.20
_exptl_crystal_size_min     0.16
_exptl_crystal_density_diffrn     1.538
_exptl_crystal_density_meas     ?
_exptl_crystal_density_method     'not measured'
_exptl_crystal_F_000     1616
_exptl_absorpt_coefficient_mu     0.242
_exptl_absorpt_correction_type     multi-scan
_exptl_absorpt_process_details     '(SADABS; Sheldrick, 1997)'
_exptl_absorpt_correction_T_min     0.9210
_exptl_absorpt_correction_T_max     0.9623
_exptl_special_details
;
;
_diffrn_ambient_temperature     295(2)
_diffrn_radiation_type     'Mo k\a'
_diffrn_radiation_wavelength     0.71073
_diffrn_radiation_source     'fine focus sealed Siemens Mo tube'
_diffrn_radiation_monochromator     graphite
_diffrn_measurement_device_type     'Bruker SMART APEX CCD area-detector'
_diffrn_measurement_method     '0.3\% wide \w exposures'
_diffrn_detector_area_resol_mean     ?
_diffrn_reflns_number     18315
_diffrn_reflns_av_R_equivalents     0.0621
_diffrn_reflns_av_sigmaI/netI     0.0393
_diffrn_reflns_theta_min     2.00
_diffrn_reflns_theta_max     27.50
_diffrn_reflns_theta_full     27.50
_diffrn_measured_fraction_theta_max     0.991
_diffrn_measured_fraction_theta_full     0.991
_diffrn_reflns_limit_h_min     -27
_diffrn_reflns_limit_h_max     27
_diffrn_reflns_limit_k_min     -6
_diffrn_reflns_limit_k_max     6
_diffrn_reflns_limit_l_min     -41
_diffrn_reflns_limit_l_max     41
_diffrn_standards_number     ?
_diffrn_standards_interval_count     ?
_diffrn_standards_interval_time     ?
_diffrn_standards_decay_%     ?
_refine_special_details
;
 Refinement of F^2^ against ALL reflections.  The weighted R-factor wR and
 goodness of fit S are based on F^2^, conventional R-factors R are based
 on F, with F set to zero for negative F^2^. The threshold expression of
 F^2^ > 2sigma(F^2^) is used only for calculating R-factors(gt) etc. and is
 not relevant to the choice of reflections for refinement.  R-factors based
 on F^2^ are statistically about twice as large as those based on F, and R-
 factors based on ALL data will be even larger.
;
_reflns_number_total     3853
_reflns_number_gt     3005
_reflns_threshold_expression     I>2\s(I)
_refine_ls_structure_factor_coef     Fsqd
_refine_ls_matrix_type     full
_refine_ls_R_factor_all     0.0567
_refine_ls_R_factor_gt     0.0441
_refine_ls_wR_factor_gt     0.1149
_refine_ls_wR_factor_ref     0.1241
_refine_ls_goodness_of_fit_ref     1.091
_refine_ls_restrained_S_all     1.091
_refine_ls_number_reflns     3853
_refine_ls_number_parameters     240
_refine_ls_number_restraints     1
_refine_ls_hydrogen_treatment     constr
_refine_ls_weighting_scheme     calc
_refine_ls_weighting_details
         'calc w=1/[\s^2^(Fo^2^)+(0.0743P)^2^+0.0000P] where P=(Fo^2^+2Fc^2^)/3'
_atom_sites_solution_hydrogens     geom
_atom_sites_solution_primary     direct
_atom_sites_solution_secondary     difmap
_refine_ls_shift/su_max     0.001
_refine_ls_shift/su_mean     0.000
_refine_diff_density_max     0.312
_refine_diff_density_min     -0.466
_refine_ls_extinction_method     none
_refine_ls_extinction_coef     ?
loop_
    _atom_type_symbol
    _atom_type_description
    _atom_type_scat_dispersion_real
    _atom_type_scat_dispersion_imag
    _atom_type_scat_source
    'C' 'C' 0.0033 0.0016
                         'International Tables Vol C Tables 4.2.6.8 and 6.1.1.4'
    'H' 'H' 0.0000 0.0000
                         'International Tables Vol C Tables 4.2.6.8 and 6.1.1.4'
    'N' 'N' 0.0061 0.0033
                         'International Tables Vol C Tables 4.2.6.8 and 6.1.1.4'
    'O' 'O' 0.0106 0.0060
                         'International Tables Vol C Tables 4.2.6.8 and 6.1.1.4'
    'S' 'S' 0.1246 0.1234
                         'International Tables Vol C Tables 4.2.6.8 and 6.1.1.4'
_computing_data_collection     'SMART (Bruker, 2001)'
_computing_cell_refinement     'SAINT-Plus (Bruker, 2001)'
_computing_data_reduction     'SAINT-Plus (Bruker, 2001)'
_computing_structure_solution     'SHELXS97 (Sheldrick, 2008)'
_computing_structure_refinement     'SHELXL97 (Sheldrick, 2008)'
_computing_molecular_graphics     'PLATON (Spek, 2009)'
_computing_publication_material     'PLATON (Spek, 2009)'
loop_
    _atom_site_type_symbol
    _atom_site_label
    _atom_site_fract_x
    _atom_site_fract_y
    _atom_site_fract_z
    _atom_site_U_iso_or_equiv
    _atom_site_adp_type
    _atom_site_calc_flag
    _atom_site_refinement_flags
    _atom_site_occupancy
    _atom_site_disorder_assembly
    _atom_site_disorder_group
    C C1 0.66592(8) 0.1594(3) 0.66015(5) 0.0349(4) Uani d . 1 . .
    C C2 0.66022(9) 0.3282(4) 0.69313(6) 0.0412(4) Uani d . 1 . .
    C C3 0.70762(9) 0.5162(4) 0.70910(6) 0.0450(4) Uani d . 1 . .
    H H3 0.7034 0.6283 0.7308 0.054 Uiso calc R 1 . .
    C C4 0.76066(9) 0.5383(4) 0.69313(5) 0.0397(4) Uani d . 1 . .
    H H4 0.7922 0.6655 0.7040 0.048 Uiso calc R 1 . .
    C C5 0.76747(8) 0.3715(3) 0.66080(5) 0.0308(3) Uani d . 1 . .
    C C6 0.72049(7) 0.1834(3) 0.64446(5) 0.0326(4) Uani d . 1 . .
    H H6 0.7252 0.0719 0.6228 0.039 Uiso calc R 1 . .
    C C7 0.61526(8) -0.0409(4) 0.64341(6) 0.0408(4) Uani d . 1 . .
    C C8 0.48133(9) 0.4771(4) 0.61003(6) 0.0475(5) Uani d . 1 . .
    H H8 0.4816 0.5938 0.6321 0.057 Uiso calc R 1 . .
    C C9 0.50432(10) 0.2716(4) 0.56064(7) 0.0520(5) Uani d . 1 . .
    H H9 0.5260 0.2187 0.5408 0.062 Uiso calc R 1 . .
    C C10 0.32077(9) 0.5933(4) 0.53084(6) 0.0482(5) Uani d . 1 . .
    H H10 0.3107 0.6020 0.5571 0.058 Uiso calc R 1 . .
    C C11 0.32417(11) 0.4882(5) 0.46875(7) 0.0635(6) Uani d . 1 . .
    H H11 0.3153 0.4019 0.4423 0.076 Uiso calc R 1 . .
    C C12 0.95952(7) -0.0581(3) 0.72250(5) 0.0361(4) Uani d P 0.50 A 1
    H H12 0.9251 -0.1117 0.6991 0.043 Uiso calc PR 0.50 A 1
    N N7' 0.95952(7) -0.0581(3) 0.72250(5) 0.0361(4) Uani d P 0.50 A 2
    H H7' 0.9277 -0.1077 0.7008 0.043 Uiso calc PR 0.50 A 2
    S S1 0.836787(18) 0.39131(8) 0.641015(13) 0.03328(15) Uani d . 1 . .
    N N1 0.43718(7) 0.2946(3) 0.59598(5) 0.0472(4) Uani d . 1 . .
    H H1A 0.4043 0.2664 0.6058 0.057 Uiso calc R 1 . .
    N N2 0.45067(8) 0.1586(3) 0.56410(6) 0.0513(4) Uani d . 1 . .
    N N3 0.52520(7) 0.4707(3) 0.58830(5) 0.0472(4) Uani d . 1 . .
    N N4 0.36238(8) 0.7445(3) 0.51939(6) 0.0538(4) Uani d . 1 . .
    H H4A 0.3849 0.8622 0.5361 0.065 Uiso d R 1 . .
    N N5 0.36563(10) 0.6798(4) 0.47949(6) 0.0719(6) Uani d . 1 . .
    N N6 0.29550(7) 0.4275(3) 0.49953(5) 0.0431(4) Uani d D 1 . .
    H H6A 0.2671 0.3075 0.4989 0.052 Uiso calc PRD 0.50 . .
    N N7 0.97459(8) 0.1865(3) 0.73276(5) 0.0416(4) Uani d P 0.50 . 1
    H H7 0.9547 0.3209 0.7193 0.050 Uiso calc PR 0.50 . 1
    C C12' 0.97459(8) 0.1865(3) 0.73276(5) 0.0416(4) Uani d P 0.50 . 2
    H H12' 0.9531 0.3318 0.7182 0.050 Uiso calc PR 0.50 . 2
    N N8 1.0000 -0.2185(4) 0.7500 0.0355(4) Uani d S 1 . .
    O O1 0.62327(6) -0.1836(3) 0.61157(4) 0.0480(3) Uani d . 1 . .
    H H1 0.5922 -0.2874 0.6043 0.072 Uiso d R 1 . .
    O O2 0.56876(6) -0.0698(3) 0.65856(5) 0.0564(4) Uani d . 1 . .
    O O3 0.60993(7) 0.3137(3) 0.71072(5) 0.0634(4) Uani d . 1 . .
    H H3A 0.5891 0.1885 0.6969 0.095 Uiso d R 1 . .
    O O4 0.81766(6) 0.5286(3) 0.60014(4) 0.0488(3) Uani d . 1 . .
    O O5 0.85622(6) 0.1272(2) 0.63667(4) 0.0494(3) Uani d . 1 . .
    O O6 0.88616(6) 0.5346(3) 0.67359(4) 0.0527(4) Uani d . 1 . .
loop_
    _atom_site_aniso_label
    _atom_site_aniso_U_11
    _atom_site_aniso_U_22
    _atom_site_aniso_U_33
    _atom_site_aniso_U_12
    _atom_site_aniso_U_13
    _atom_site_aniso_U_23
    C1 0.0309(8) 0.0349(9) 0.0413(9) -0.0020(7) 0.0143(7) 0.0024(7)
    C2 0.0406(9) 0.0445(11) 0.0447(10) 0.0000(8) 0.0219(8) 0.0003(8)
    C3 0.0496(10) 0.0456(11) 0.0445(10) -0.0010(9) 0.0210(8) -0.0114(8)
    C4 0.0409(9) 0.0370(10) 0.0408(9) -0.0072(8) 0.0112(7) -0.0053(7)
    C5 0.0293(8) 0.0308(9) 0.0321(8) -0.0024(6) 0.0082(6) 0.0014(6)
    C6 0.0312(8) 0.0329(9) 0.0363(8) -0.0044(7) 0.0138(7) -0.0028(7)
    C7 0.0331(9) 0.0409(10) 0.0508(10) -0.0075(8) 0.0158(8) 0.0017(8)
    C8 0.0404(10) 0.0487(12) 0.0582(12) -0.0127(9) 0.0217(9) -0.0063(9)
    C9 0.0432(10) 0.0553(12) 0.0634(12) -0.0136(9) 0.0249(9) -0.0123(10)
    C10 0.0430(10) 0.0528(12) 0.0481(11) -0.0086(9) 0.0121(8) -0.0094(9)
    C11 0.0566(12) 0.0892(17) 0.0477(12) -0.0238(13) 0.0198(10) -0.0170(11)
    C12 0.0348(8) 0.0347(9) 0.0361(8) -0.0063(6) 0.0059(6) -0.0029(6)
    N7' 0.0348(8) 0.0347(9) 0.0361(8) -0.0063(6) 0.0059(6) -0.0029(6)
    S1 0.0259(2) 0.0380(3) 0.0359(2) -0.00670(16) 0.00876(16) 0.00054(16)
    N1 0.0359(8) 0.0499(10) 0.0617(10) -0.0109(7) 0.0234(7) 0.0004(8)
    N2 0.0414(9) 0.0472(10) 0.0674(11) -0.0149(7) 0.0191(8) -0.0066(8)
    N3 0.0356(8) 0.0497(10) 0.0608(10) -0.0139(7) 0.0207(7) -0.0069(8)
    N4 0.0464(9) 0.0511(11) 0.0590(11) -0.0158(8) 0.0074(8) -0.0075(8)
    N5 0.0626(12) 0.0949(16) 0.0629(12) -0.0335(11) 0.0254(10) -0.0039(11)
    N6 0.0365(8) 0.0494(9) 0.0421(8) -0.0128(7) 0.0095(6) -0.0086(7)
    N7 0.0426(9) 0.0297(8) 0.0441(9) 0.0030(7) -0.0009(7) 0.0037(7)
    C12' 0.0426(9) 0.0297(8) 0.0441(9) 0.0030(7) -0.0009(7) 0.0037(7)
    N8 0.0364(10) 0.0281(8) 0.0428(11) 0.000 0.0125(9) 0.000
    O1 0.0388(7) 0.0499(8) 0.0595(8) -0.0196(6) 0.0206(6) -0.0140(6)
    O2 0.0427(7) 0.0598(9) 0.0770(10) -0.0165(7) 0.0337(7) -0.0083(7)
    O3 0.0590(9) 0.0729(10) 0.0759(10) -0.0122(8) 0.0474(8) -0.0169(8)
    O4 0.0412(7) 0.0626(9) 0.0434(7) -0.0075(6) 0.0135(6) 0.0133(6)
    O5 0.0434(7) 0.0422(8) 0.0690(9) 0.0032(6) 0.0265(6) -0.0008(6)
    O6 0.0359(7) 0.0646(9) 0.0534(8) -0.0200(6) 0.0060(6) -0.0085(7)
_geom_special_details
;
 All esds (except the esd in the dihedral angle between two l.s. planes)
 are estimated using the full covariance matrix.  The cell esds are taken
 into account individually in the estimation of esds in distances, angles
 and torsion angles; correlations between esds in cell parameters are only
 used when they are defined by crystal symmetry.  An approximate (isotropic)
 treatment of cell esds is used for estimating esds involving l.s. planes.
;
loop_
    _geom_bond_atom_site_label_1
    _geom_bond_atom_site_label_2
    _geom_bond_site_symmetry_2
    _geom_bond_distance
    _geom_bond_publ_flag
    C1 C6 . 1.397(2) ?
    C1 C2 . 1.404(2) ?
    C1 C7 . 1.477(2) ?
    C2 O3 . 1.348(2) ?
    C2 C3 . 1.386(3) ?
    C3 C4 . 1.372(2) ?
    C3 H3 . 0.9300 ?
    C4 C5 . 1.389(2) ?
    C4 H4 . 0.9300 ?
    C5 C6 . 1.382(2) ?
    C5 S1 . 1.7683(16) ?
    C6 H6 . 0.9300 ?
    C7 O2 . 1.230(2) ?
    C7 O1 . 1.311(2) ?
    C8 N1 . 1.313(2) ?
    C8 N3 . 1.317(2) ?
    C8 H8 . 0.9300 ?
    C9 N2 . 1.313(2) ?
    C9 N3 . 1.347(2) ?
    C9 H9 . 0.9300 ?
    C10 N4 . 1.308(2) ?
    C10 N6 . 1.313(2) ?
    C10 H10 . 0.9300 ?
    C11 N5 . 1.302(3) ?
    C11 N6 . 1.341(2) ?
    C11 H11 . 0.9300 ?
    C12 N7 . 1.318(2) ?
    C12 N8 . 1.3299(18) ?
    C12 H12 . 0.9300 ?
    S1 O5 . 1.4390(14) ?
    S1 O4 . 1.4462(12) ?
    S1 O6 . 1.4542(12) ?
    N1 N2 . 1.340(2) ?
    N1 H1A . 0.8600 ?
    N4 N5 . 1.348(2) ?
    N4 H4A . 0.8589 ?
    N6 H6A . 0.8600 ?
    N7 N7 2_756 1.309(3) ?
    N7 H7 . 0.8600 ?
    N8 N7' 2_756 1.3299(19) ?
    N8 C12 2_756 1.3299(19) ?
    O1 H1 . 0.8298 ?
    O3 H3A . 0.8349 ?
loop_
    _geom_angle_atom_site_label_1
    _geom_angle_atom_site_label_2
    _geom_angle_atom_site_label_3
    _geom_angle_site_symmetry_1
    _geom_angle_site_symmetry_3
    _geom_angle
    _geom_angle_publ_flag
    C6 C1 C2 . . 118.65(15) ?
    C6 C1 C7 . . 121.60(15) ?
    C2 C1 C7 . . 119.74(15) ?
    O3 C2 C3 . . 117.57(16) ?
    O3 C2 C1 . . 122.33(16) ?
    C3 C2 C1 . . 120.10(15) ?
    C4 C3 C2 . . 120.49(16) ?
    C4 C3 H3 . . 119.8 ?
    C2 C3 H3 . . 119.8 ?
    C3 C4 C5 . . 120.22(16) ?
    C3 C4 H4 . . 119.9 ?
    C5 C4 H4 . . 119.9 ?
    C6 C5 C4 . . 119.95(15) ?
    C6 C5 S1 . . 119.28(12) ?
    C4 C5 S1 . . 120.75(13) ?
    C5 C6 C1 . . 120.57(15) ?
    C5 C6 H6 . . 119.7 ?
    C1 C6 H6 . . 119.7 ?
    O2 C7 O1 . . 122.79(16) ?
    O2 C7 C1 . . 121.63(17) ?
    O1 C7 C1 . . 115.58(14) ?
    N1 C8 N3 . . 110.12(17) ?
    N1 C8 H8 . . 124.9 ?
    N3 C8 H8 . . 124.9 ?
    N2 C9 N3 . . 114.23(18) ?
    N2 C9 H9 . . 122.9 ?
    N3 C9 H9 . . 122.9 ?
    N4 C10 N6 . . 109.32(18) ?
    N4 C10 H10 . . 125.3 ?
    N6 C10 H10 . . 125.3 ?
    N5 C11 N6 . . 113.38(19) ?
    N5 C11 H11 . . 123.3 ?
    N6 C11 H11 . . 123.3 ?
    N7 C12 N8 . . 111.20(15) ?
    N7 C12 H12 . . 124.4 ?
    N8 C12 H12 . . 124.4 ?
    O5 S1 O4 . . 112.75(8) ?
    O5 S1 O6 . . 112.42(9) ?
    O4 S1 O6 . . 111.42(8) ?
    O5 S1 C5 . . 105.83(8) ?
    O4 S1 C5 . . 108.09(7) ?
    O6 S1 C5 . . 105.84(8) ?
    C8 N1 N2 . . 110.43(15) ?
    C8 N1 H1A . . 124.8 ?
    N2 N1 H1A . . 124.8 ?
    C9 N2 N1 . . 102.45(15) ?
    C8 N3 C9 . . 102.77(15) ?
    C10 N4 N5 . . 110.21(16) ?
    C10 N4 H4A . . 123.0 ?
    N5 N4 H4A . . 126.8 ?
    C11 N5 N4 . . 102.98(17) ?
    C10 N6 C11 . . 104.11(17) ?
    C10 N6 H6A . . 127.9 ?
    C11 N6 H6A . . 127.9 ?
    N7 N7 C12 2_756 . 107.15(10) ?
    N7 N7 H7 2_756 . 126.4 ?
    C12 N7 H7 . . 126.4 ?
    N7' N8 C12 2_756 . 103.29(18) ?
    C12 N8 C12 2_756 . 103.29(18) ?
    C7 O1 H1 . . 108.1 ?
    C2 O3 H3A . . 100.5 ?
loop_
    _geom_torsion_atom_site_label_1
    _geom_torsion_atom_site_label_2
    _geom_torsion_atom_site_label_3
    _geom_torsion_atom_site_label_4
    _geom_torsion_site_symmetry_1
    _geom_torsion_site_symmetry_2
    _geom_torsion_site_symmetry_3
    _geom_torsion_site_symmetry_4
    _geom_torsion
    _geom_torsion_publ_flag
    C6 C1 C2 O3 . . . . -178.42(17) ?
    C7 C1 C2 O3 . . . . 0.5(3) ?
    C6 C1 C2 C3 . . . . 0.9(3) ?
    C7 C1 C2 C3 . . . . 179.84(17) ?
    O3 C2 C3 C4 . . . . 178.88(17) ?
    C1 C2 C3 C4 . . . . -0.5(3) ?
    C2 C3 C4 C5 . . . . -0.2(3) ?
    C3 C4 C5 C6 . . . . 0.4(3) ?
    C3 C4 C5 S1 . . . . -178.12(14) ?
    C4 C5 C6 C1 . . . . 0.1(3) ?
    S1 C5 C6 C1 . . . . 178.59(13) ?
    C2 C1 C6 C5 . . . . -0.7(3) ?
    C7 C1 C6 C5 . . . . -179.63(15) ?
    C6 C1 C7 O2 . . . . 176.66(17) ?
    C2 C1 C7 O2 . . . . -2.3(3) ?
    C6 C1 C7 O1 . . . . -3.5(2) ?
    C2 C1 C7 O1 . . . . 177.61(16) ?
    C6 C5 S1 O5 . . . . -40.75(15) ?
    C4 C5 S1 O5 . . . . 137.75(15) ?
    C6 C5 S1 O4 . . . . 80.28(15) ?
    C4 C5 S1 O4 . . . . -101.22(15) ?
    C6 C5 S1 O6 . . . . -160.25(13) ?
    C4 C5 S1 O6 . . . . 18.24(16) ?
    N3 C8 N1 N2 . . . . 0.2(2) ?
    N3 C9 N2 N1 . . . . -0.2(2) ?
    C8 N1 N2 C9 . . . . 0.0(2) ?
    N1 C8 N3 C9 . . . . -0.3(2) ?
    N2 C9 N3 C8 . . . . 0.3(2) ?
    N6 C10 N4 N5 . . . . -0.2(2) ?
    N6 C11 N5 N4 . . . . -0.5(3) ?
    C10 N4 N5 C11 . . . . 0.4(3) ?
    N4 C10 N6 C11 . . . . -0.1(2) ?
    N5 C11 N6 C10 . . . . 0.4(3) ?
    N8 C12 N7 N7 . . . 2_756 0.1(2) ?
    N7 C12 N8 N7' . . . 2_756 -0.03(10) ?
    N7 C12 N8 C12 . . . 2_756 -0.03(10) ?
loop_
    _geom_hbond_atom_site_label_D
    _geom_hbond_atom_site_label_H
    _geom_hbond_atom_site_label_A
    _geom_hbond_site_symmetry_A
    _geom_hbond_distance_DH
    _geom_hbond_distance_HA
    _geom_hbond_distance_DA
    _geom_hbond_angle_DHA
    _geom_hbond_publ_flag
    N1 H1A O4 3_445 0.86 2.17 2.9231(18) 145.4 y
    N1 H1A O5 3_455 0.86 2.46 2.984(2) 119.8 y
    N4 H4A N2 1_565 0.86 2.09 2.931(2) 165.6 y
    N6 H6A N6 7_556 0.86 1.81 2.667(3) 175.1 y
    N7 H7 O6 . 0.86 2.07 2.885(2) 158.6 y
    N7' H7' O5 . 0.86 2.50 3.145(2) 132.7 y
    N7' H7' O6 1_545 0.86 2.12 2.8104(19) 137.0 y
    O3 H3A O2 . 0.83 1.78 2.577(2) 158.7 y
    O1 H1 N3 1_545 0.83 1.85 2.6791(19) 177.8 y
    C8 H8 O2 1_565 0.93 2.50 3.110(2) 123.3 y
    C9 H9 N5 5_666 0.93 2.62 3.381(3) 139.3 y
    C10 H10 O4 3_455 0.93 2.58 3.177(2) 122.4 y
    C10 H10 O5 3_455 0.93 2.47 3.278(2) 145.2 y
