# Supplementary material for: [Hydrogen bis­(1,2,4-triazole)] 1,2,4-triazolium bis­(3-carb­oxy-4-hy­droxy­benzene­sulfonate) 1,2,4-triazole disolvate
Source: Acta Crystallogr Sect E Struct Rep Online. 2010 Jul 17;66(Pt 8):o2029. doi: 10.1107/S1600536810008603 (PMC3007327; doi:10.1107/S1600536810008603)
Supplement: Supplementary file 2 [file e-66-o2029-Isup2.hkl]

# 
# h,k,l, Fc-squared, Fo-squared, sigma(Fo-squared) and status flag 
# 
data_I 
_shelx_title ' I         in C 2/c' 
_shelx_refln_list_code          4 
_shelx_F_calc_maximum      449.94 
_exptl_crystal_F_000      1616.00 
_reflns_d_resolution_high  0.7696 
 
loop_ 
 _symmetry_equiv_pos_as_xyz 
 'x, y, z' 
 '-x, y, -z+1/2' 
 'x+1/2, y+1/2, z' 
 '-x+1/2, y+1/2, -z+1/2' 
 '-x, -y, -z' 
 'x, -y, z-1/2' 
 '-x+1/2, -y+1/2, -z' 
 'x+1/2, -y+1/2, z-1/2' 
 
_cell_length_a    21.2585 
_cell_length_b     5.1471 
_cell_length_c    32.2084 
_cell_angle_alpha  90.000 
_cell_angle_beta  106.669 
_cell_angle_gamma  90.000 
 
_shelx_F_squared_multiplier     1.000 
 
loop_ 
 _refln_index_h 
 _refln_index_k 
 _refln_index_l 
 _refln_F_squared_calc 
 _refln_F_squared_meas 
 _refln_F_squared_sigma 
 _refln_observed_status 
   2   0   0     1134.22     1220.64     17.07 o 
   4   0   0    16273.18    14654.85   1902.56 o 
   6   0   0    52472.13    47852.69   1405.20 o 
   8   0   0     1202.36     1194.06     22.83 o 
  10   0   0     2920.37     2978.72     47.14 o 
  12   0   0      172.39      173.23     11.87 o 
  14   0   0      781.03      779.19     41.89 o 
  16   0   0        3.16       12.30     10.71 o 
  18   0   0     4732.03     4627.01     82.21 o 
  20   0   0     1074.88     1045.83     45.30 o 
  22   0   0     1556.68     1595.68     73.52 o 
  24   0   0      287.08      181.38     35.97 o 
  26   0   0        9.80        0.00     26.82 o 
   1   1   0     2130.54     1981.29     23.16 o 
   3   1   0    18703.12    18354.91    107.62 o 
   5   1   0    24300.99    22592.85   1036.55 o 
   7   1   0     1399.99     1951.97     29.16 o 
   9   1   0      440.18      374.73     11.31 o 
  11   1   0       14.27        6.16      4.43 o 
  13   1   0     1645.31     1619.77     25.94 o 
  15   1   0     2501.40     2356.72     33.50 o 
  17   1   0     7960.18     7830.60     82.72 o 
  19   1   0      430.49      424.65     24.62 o 
  21   1   0      403.18      424.59     26.74 o 
  23   1   0       41.64       69.59     17.79 o 
  25   1   0      747.55      660.70    252.08 o 
   0   2   0     2311.84     2891.65     50.43 o 
   2   2   0     6072.31     6020.10    135.26 o 
   4   2   0     3386.63     3702.41     53.20 o 
   6   2   0        8.51        2.59      2.86 o 
   8   2   0     6940.68     5838.81    866.09 o 
  10   2   0     1447.31     1535.24     25.78 o 
  12   2   0        8.07        4.06      6.26 o 
  14   2   0     5582.15     5416.26     78.67 o 
  16   2   0       81.61       78.72     12.00 o 
  18   2   0       22.66       14.15     10.94 o 
  20   2   0      280.45      257.61     23.26 o 
  22   2   0      579.01      602.32     32.64 o 
  24   2   0        0.40       12.95     18.54 o 
   1   3   0      207.97      247.13      9.79 o 
   3   3   0       60.08       52.76      6.14 o 
   5   3   0     5318.98     5862.90     90.29 o 
   7   3   0      774.98      916.67     20.07 o 
   9   3   0      595.99      505.99     18.18 o 
  11   3   0      690.86      509.09     58.64 o 
  13   3   0      177.54       82.09     32.79 o 
  15   3   0      997.50      915.32     28.33 o 
  17   3   0      268.43      265.43     19.58 o 
  19   3   0      168.24      173.55     21.14 o 
  21   3   0      453.55      476.03     31.36 o 
  23   3   0      253.94      280.19     31.39 o 
   0   4   0      225.08      191.68     15.54 o 
   2   4   0     2057.03     2042.47     33.08 o 
   4   4   0     1642.46     1591.55     39.94 o 
   6   4   0      419.69      425.48     16.92 o 
   8   4   0      731.90      759.31     23.91 o 
  10   4   0     2385.42     2236.63     47.78 o 
  12   4   0      971.09      944.47     30.89 o 
  14   4   0       21.22       21.80     10.74 o 
  16   4   0      928.83      903.67     32.12 o 
  18   4   0      309.16      251.53     65.27 o 
  20   4   0        0.95        0.00     17.96 o 
   1   5   0     1045.65     1120.32     63.68 o 
   3   5   0       61.08       20.78     30.86 o 
   5   5   0      362.53      419.18     32.35 o 
   7   5   0      459.89      466.30     42.99 o 
   9   5   0      345.43      307.26     38.87 o 
  11   5   0      163.21      157.99     33.47 o 
  13   5   0      664.45      682.99     53.95 o 
  15   5   0      206.68      195.94     39.56 o 
  17   5   0        1.73        0.00     29.38 o 
   0   6   0       85.17       58.86     45.27 o 
   2   6   0        3.38        9.36     30.18 o 
   4   6   0       20.91       19.88     30.62 o 
   6   6   0       72.98       66.25     47.54 o 
   8   6   0       51.50       10.11     42.86 o 
  10   6   0       12.31       40.47     30.82 o 
 -25   1   1       43.16       62.49     20.72 o 
 -23   1   1       46.54       54.12     16.46 o 
 -21   1   1      445.35      482.38     27.43 o 
 -19   1   1      640.74      602.06     27.03 o 
 -17   1   1     1572.34     1525.83     38.65 o 
 -15   1   1     2005.73     1957.95     30.71 o 
 -13   1   1     1956.52     1813.38     27.21 o 
 -11   1   1     2765.18     2678.88     37.33 o 
  -9   1   1     2854.04     3124.75     54.19 o 
  -7   1   1     3711.40     3408.15     54.01 o 
  -5   1   1    29947.60    29722.06    521.95 o 
  -3   1   1     8385.75     8353.21     61.98 o 
  -1   1   1     4597.95     4364.93     39.16 o 
   1   1   1    24803.07    23783.88    534.06 o 
   3   1   1       34.32       39.42      8.83 o 
   5   1   1    23748.51    23442.70    286.66 o 
   7   1   1      332.24      294.35      9.13 o 
   9   1   1    12174.13    12020.70    163.05 o 
  11   1   1        3.95        0.39      4.12 o 
  13   1   1      480.99      522.48     15.95 o 
  15   1   1     3140.91     3134.77     43.03 o 
  17   1   1       11.64       26.60     11.11 o 
  19   1   1      556.75      524.45     25.77 o 
  21   1   1        5.09        7.08     12.64 o 
  23   1   1      125.57       97.52     18.84 o 
  25   1   1        8.11       16.87     19.65 o 
 -24   2   1       36.76       43.82     20.33 o 
 -22   2   1      762.86      824.06     36.36 o 
 -20   2   1      768.33      792.97     33.22 o 
 -18   2   1      220.57      237.94     20.15 o 
 -16   2   1      324.29      326.92     21.93 o 
 -14   2   1     2606.41     2373.26     42.09 o 
 -12   2   1      559.89      488.96     17.56 o 
 -10   2   1     3776.47     3535.94    432.49 o 
  -8   2   1      536.16      523.54     11.74 o 
  -6   2   1     2827.05     2862.68     32.98 o 
  -4   2   1    14742.91    13763.40    511.16 o 
  -2   2   1      181.48      273.95     20.81 o 
   0   2   1     6639.13     6476.48     92.35 o 
   2   2   1     8830.27    10046.23    136.27 o 
   4   2   1      241.64      370.55     10.21 o 
   6   2   1     4247.42     3909.23    827.16 o 
   8   2   1       54.90       65.26      8.08 o 
  10   2   1      364.60      397.28     15.54 o 
  12   2   1     3424.58     3339.82     45.76 o 
  14   2   1     4666.63     4657.74     94.93 o 
  16   2   1        1.25        2.03      8.67 o 
  18   2   1     3414.89     3454.41     60.07 o 
  20   2   1     1185.43     1216.02     39.98 o 
  22   2   1      264.82      304.22     26.71 o 
  24   2   1      534.32      568.53     35.45 o 
 -23   3   1       77.82      139.31     25.40 o 
 -21   3   1      447.71      501.45     31.59 o 
 -19   3   1     1616.32     1727.09     47.20 o 
 -17   3   1       64.89       61.63     13.57 o 
 -15   3   1        5.76        0.00      8.29 o 
 -13   3   1     6518.98     6336.37    170.31 o 
 -11   3   1      608.66      554.41     24.64 o 
  -9   3   1      280.42      180.35     47.29 o 
  -7   3   1     1202.30     1240.79     22.79 o 
  -5   3   1      299.79      286.44     10.79 o 
  -3   3   1     3382.78     3624.77     79.93 o 
  -1   3   1      998.05      956.09     16.74 o 
   1   3   1     1213.20     1169.91     18.27 o 
   3   3   1     2725.48     2824.39     43.32 o 
   5   3   1      766.88      703.45     25.58 o 
   7   3   1      314.74      371.86     14.25 o 
   9   3   1      935.77      833.62     22.73 o 
  11   3   1     4031.75     1830.66   1102.67 o 
  13   3   1      547.56      553.74     21.79 o 
  15   3   1        1.91        0.00      8.93 o 
  17   3   1     1536.92     1532.09     43.01 o 
  19   3   1      226.91      288.58     24.78 o 
  21   3   1      110.74      142.82     23.13 o 
  23   3   1        8.14        6.28     18.97 o 
 -20   4   1      102.21      129.13     31.86 o 
 -18   4   1      115.38      120.18     18.41 o 
 -16   4   1      461.19      505.09     27.94 o 
 -14   4   1      151.32      172.50     30.19 o 
 -12   4   1       10.28       26.76     10.78 o 
 -10   4   1       55.94       48.90     11.12 o 
  -8   4   1      293.14      284.88     16.89 o 
  -6   4   1        0.41        3.38      7.25 o 
  -4   4   1      136.02      134.14     11.19 o 
  -2   4   1     1187.73     1249.17     24.70 o 
   0   4   1      174.28      181.09     10.72 o 
   2   4   1      335.02      326.60     14.65 o 
   4   4   1     1295.56     1257.28     34.54 o 
   6   4   1      850.36      911.25     22.99 o 
   8   4   1     1750.23     1814.62     49.69 o 
  10   4   1      931.55      926.57     27.47 o 
  12   4   1        2.01        0.00      9.81 o 
  14   4   1        0.35        0.00     10.36 o 
  16   4   1     1015.19      369.04    184.20 o 
  18   4   1      133.70      171.38     20.88 o 
  20   4   1      233.96      189.03     45.31 o 
 -17   5   1       38.24       67.58     35.37 o 
 -15   5   1       14.49       19.80     26.80 o 
 -13   5   1        0.11       16.40     23.79 o 
 -11   5   1      285.43      250.01     37.85 o 
  -9   5   1       28.25        2.45     21.23 o 
  -7   5   1      109.99       97.30     27.44 o 
  -5   5   1        7.80        9.83     15.75 o 
  -3   5   1       12.12       20.85     20.37 o 
  -1   5   1     1773.03     1666.08     77.12 o 
   1   5   1      130.83      129.49     28.97 o 
   3   5   1      457.72      307.88    228.33 o 
   5   5   1      418.08      362.45     31.16 o 
   7   5   1      193.87      157.37     30.71 o 
   9   5   1      170.26      209.77     34.40 o 
  11   5   1       25.40       10.96     22.92 o 
  13   5   1        2.78       14.13     22.49 o 
  15   5   1      112.62       77.98     31.68 o 
  17   5   1       23.97       25.67     32.23 o 
 -10   6   1       18.53        0.00     45.12 o 
  -8   6   1       23.99       19.17     42.71 o 
  -6   6   1       94.44       68.36     45.88 o 
  -4   6   1        5.40       23.17     29.71 o 
  -2   6   1      236.52      235.73     41.57 o 
   0   6   1       34.81       58.46     32.96 o 
   2   6   1     1433.47     1467.99     76.37 o 
   4   6   1      175.42      239.04     62.63 o 
   6   6   1       60.05       43.91     45.73 o 
   8   6   1       69.01        6.49     41.95 o 
  10   6   1       15.21       25.36     29.48 o 
 -24   0   2       28.45       22.12     23.74 o 
 -22   0   2       49.42        5.19     19.19 o 
 -20   0   2       32.44       21.06     14.75 o 
 -18   0   2      765.22      714.67     34.69 o 
 -16   0   2     8428.09     8253.73    154.48 o 
 -14   0   2       98.39       86.32     13.77 o 
 -12   0   2      188.07      173.40     11.87 o 
 -10   0   2     5404.10     4903.27    330.53 o 
  -8   0   2    39032.10    37873.62    424.54 o 
  -6   0   2     2992.80     3578.42     53.06 o 
  -4   0   2      212.44      426.16     10.37 o 
  -2   0   2    10678.63     8236.83     72.59 o 
   2   0   2     1721.88     1929.55    121.82 o 
   4   0   2    12832.48    13714.45    142.82 o 
   6   0   2    29089.22    28184.55    323.07 o 
   8   0   2     4994.16     4473.37     64.06 o 
  10   0   2     3832.30     3609.12     43.13 o 
  12   0   2     2854.15     2758.14     35.98 o 
  14   0   2     5084.75     5112.75    110.14 o 
  16   0   2       44.74       67.44     14.45 o 
  18   0   2     1651.21     1563.84     49.59 o 
  20   0   2       51.45       45.50     17.02 o 
  22   0   2     2509.81     2598.65     92.61 o 
  24   0   2      140.18      137.57     35.53 o 
 -25   1   2       65.25       57.23     20.47 o 
 -23   1   2      636.95      722.46     33.68 o 
 -21   1   2      207.66      209.39     21.23 o 
 -19   1   2      129.75      165.04     17.74 o 
 -17   1   2      232.76      229.41     16.52 o 
 -15   1   2      596.26      592.23     18.25 o 
 -13   1   2     8773.60     8873.62     82.34 o 
 -11   1   2      122.25      164.10      7.75 o 
  -9   1   2      110.03      113.14      6.19 o 
  -7   1   2     3035.50     2596.94    349.74 o 
  -5   1   2      851.39      691.60     10.86 o 
  -3   1   2    51781.43    46353.64    594.00 o 
  -1   1   2    21599.78    21120.52    572.41 o 
   1   1   2     5544.42     5449.51    193.34 o 
   3   1   2       85.58       80.01      4.42 o 
   5   1   2     6463.82     5564.82     69.89 o 
   7   1   2     3485.61     3258.29     48.43 o 
   9   1   2      508.32      595.16     13.81 o 
  11   1   2     1614.01     1569.93     23.57 o 
  13   1   2     2478.64     2160.12     45.68 o 
  15   1   2      287.87      283.53     15.96 o 
  17   1   2     4540.32     4478.26     63.78 o 
  19   1   2      280.10      274.46     21.50 o 
  21   1   2      316.12      329.41     24.83 o 
  23   1   2       31.14       22.83     14.91 o 
  25   1   2       40.73       28.22     20.00 o 
 -24   2   2       78.54       71.13     20.97 o 
 -22   2   2        5.56        3.81     13.47 o 
 -20   2   2      224.74      248.20     22.60 o 
 -18   2   2       55.35       43.79     12.53 o 
 -16   2   2       64.41       61.09     11.26 o 
 -14   2   2     3105.98     3216.64     80.81 o 
 -12   2   2       16.09       14.56      6.48 o 
 -10   2   2     1013.77      987.85     41.34 o 
  -8   2   2     2085.59     2345.52     33.32 o 
  -6   2   2    12009.60    13154.98    161.85 o 
  -4   2   2    17291.13    17159.69   1418.24 o 
  -2   2   2     4421.45     3987.40    363.75 o 
   0   2   2      813.52      806.06     12.29 o 
   2   2   2     1599.36     1752.55     63.16 o 
   4   2   2     3639.88     3146.70    651.70 o 
   6   2   2      377.84      374.27     13.94 o 
   8   2   2      502.65      384.20     59.31 o 
  10   2   2     3901.43     3972.41     59.51 o 
  12   2   2     3798.21     3772.87     61.92 o 
  14   2   2        0.29        4.45      9.74 o 
  16   2   2     1797.93     1706.89     45.68 o 
  18   2   2      103.53      112.86     20.96 o 
  20   2   2      205.99      222.13     28.96 o 
  22   2   2      292.79      327.12     27.67 o 
  24   2   2        5.37       12.57     18.02 o 
 -23   3   2       99.25      141.42     24.81 o 
 -21   3   2      541.61      605.64     33.25 o 
 -19   3   2       88.31      111.52     17.96 o 
 -17   3   2      850.61      736.74     67.78 o 
 -15   3   2      699.42      566.06     63.36 o 
 -13   3   2      616.46      675.92     23.30 o 
 -11   3   2     1116.47     1126.76     36.61 o 
  -9   3   2       15.44       20.24      6.91 o 
  -7   3   2      125.64       96.11     23.36 o 
  -5   3   2      734.07      733.78     15.45 o 
  -3   3   2      381.23      380.18     26.99 o 
  -1   3   2     7676.87     8153.35    110.56 o 
   1   3   2        3.74        0.00      4.10 o 
   3   3   2     1109.82     1197.00     30.37 o 
   5   3   2        0.31        0.00      5.15 o 
   7   3   2      796.15      779.75     25.38 o 
   9   3   2      479.86      304.23     97.42 o 
  11   3   2      457.64      447.57     19.01 o 
  13   3   2       12.41       15.80      8.48 o 
  15   3   2      181.95      154.88     15.79 o 
  17   3   2      371.95      425.84     23.31 o 
  19   3   2       20.68       22.04     14.49 o 
  21   3   2      101.44      161.54     23.95 o 
  23   3   2      250.88      291.47     29.72 o 
 -20   4   2        0.36        0.52     22.73 o 
 -18   4   2      241.38      283.14     28.85 o 
 -16   4   2      224.81      240.39     20.48 o 
 -14   4   2     1045.53     1056.15     31.76 o 
 -12   4   2        2.61        0.00      8.50 o 
 -10   4   2      432.21      420.44     19.97 o 
  -8   4   2     1712.78     1664.83     30.57 o 
  -6   4   2      408.16      449.73     17.17 o 
  -4   4   2     2073.28     2116.63     31.90 o 
  -2   4   2     1095.61     1113.37     21.40 o 
   0   4   2      211.14      240.88     11.75 o 
   2   4   2     1126.70     1033.32     88.23 o 
   4   4   2      384.24      451.25     17.08 o 
   6   4   2      592.40      602.90     19.69 o 
   8   4   2      953.65      958.23     27.40 o 
  10   4   2      379.05      323.36     21.15 o 
  12   4   2     1608.84     1493.00     47.91 o 
  14   4   2      242.16      147.81     51.08 o 
  16   4   2       37.70       24.64     13.42 o 
  18   4   2      102.44      101.38     18.47 o 
  20   4   2      266.07      275.81     55.90 o 
 -17   5   2      329.58      269.89     47.46 o 
 -15   5   2       10.77        6.35     23.52 o 
 -13   5   2       25.88       70.36     28.42 o 
 -11   5   2       34.85       60.91     18.77 o 
  -9   5   2       66.10       85.42     18.62 o 
  -7   5   2      100.85      165.75     20.66 o 
  -5   5   2       25.86       21.47     12.34 o 
  -3   5   2      159.92      178.55     20.23 o 
  -1   5   2     1129.84     1159.21     59.37 o 
   1   5   2       98.70      145.61     30.57 o 
   3   5   2       85.44       82.10     20.36 o 
   5   5   2      659.18      649.41     37.59 o 
   7   5   2      128.26      132.47     29.98 o 
   9   5   2      228.34      249.24     36.85 o 
  11   5   2      509.23      488.92     47.81 o 
  13   5   2       57.44       72.14     30.04 o 
  15   5   2       37.65       75.11     32.62 o 
  17   5   2      229.50      233.16     66.10 o 
 -10   6   2      124.66      124.65     57.04 o 
  -8   6   2       52.34       24.45     47.39 o 
  -6   6   2      128.80      134.01     54.48 o 
  -4   6   2      488.02      239.41    242.51 o 
  -2   6   2      780.60      798.69     61.47 o 
   0   6   2      142.20      144.84     37.31 o 
   2   6   2       33.14       48.74     31.28 o 
   4   6   2      553.55      485.03     74.10 o 
   6   6   2        1.04        0.00     39.69 o 
   8   6   2       94.25       19.77     42.71 o 
  10   6   2        1.16        0.00     26.34 o 
 -25   1   3      317.91      338.74     29.99 o 
 -23   1   3      444.37      486.99     29.79 o 
 -21   1   3      771.76      786.01     31.90 o 
 -19   1   3       73.73       60.29     13.49 o 
 -17   1   3     7491.62     7396.75     69.73 o 
 -15   1   3     3011.52     3053.68     42.43 o 
 -13   1   3     2839.98     2912.68     36.23 o 
 -11   1   3     3631.37     4115.76     71.17 o 
  -9   1   3     1379.64     1371.31     24.72 o 
  -7   1   3      494.32      483.39     25.99 o 
  -5   1   3     4458.76     4624.22     60.27 o 
  -3   1   3     9288.92     9185.13    128.23 o 
  -1   1   3    13119.33    13431.38    109.16 o 
   1   1   3     5623.82     6381.00     85.64 o 
   3   1   3    75722.70    66545.05   1415.91 o 
   5   1   3     8596.88     8905.80    120.04 o 
   7   1   3    22979.78    23948.67    241.30 o 
   9   1   3      646.67      640.76     14.28 o 
  11   1   3     1219.06     1282.63     23.05 o 
  13   1   3     2328.50     2286.83     60.51 o 
  15   1   3      398.25      399.66     20.04 o 
  17   1   3     4097.61     3929.43     60.30 o 
  19   1   3      336.76      401.31     24.69 o 
  21   1   3      119.39      112.24     23.86 o 
  23   1   3      135.49      116.10     21.45 o 
  25   1   3      368.18      228.51    101.70 o 
 -24   2   3       12.75        9.55     18.24 o 
 -22   2   3      155.33      175.93     22.14 o 
 -20   2   3     1054.38     1093.11     37.41 o 
 -18   2   3      109.64      113.77     16.08 o 
 -16   2   3     2497.46     2272.86     81.21 o 
 -14   2   3     2803.22     2683.96     40.79 o 
 -12   2   3     1681.12     1281.11    288.02 o 
 -10   2   3     2221.57     2398.91     29.12 o 
  -8   2   3      411.93      314.09      9.95 o 
  -6   2   3     3391.96     3711.35     63.48 o 
  -4   2   3     5244.93     6162.27     83.81 o 
  -2   2   3      257.18      274.44     32.00 o 
   0   2   3       31.25       15.58      4.36 o 
   2   2   3       33.92       18.67      3.43 o 
   4   2   3     5825.59     5846.36    121.00 o 
   6   2   3     3070.86     3633.20     78.10 o 
   8   2   3     7452.63     7575.01    113.80 o 
  10   2   3     1301.72     1129.92     30.36 o 
  12   2   3       64.28       68.77     12.25 o 
  14   2   3     3817.78     3604.90     50.58 o 
  16   2   3     2265.70     2247.28     49.76 o 
  18   2   3        1.65        0.00      9.90 o 
  20   2   3       31.71       13.74     17.32 o 
  22   2   3     1939.90     2016.81     71.53 o 
  24   2   3      192.43      211.17     26.68 o 
 -23   3   3        3.91        0.67     17.70 o 
 -21   3   3      229.45      225.85     24.69 o 
 -19   3   3      616.61      582.18     29.54 o 
 -17   3   3     1230.36      843.29    174.86 o 
 -15   3   3     3143.43     3167.25     49.17 o 
 -13   3   3      356.77      357.77     18.43 o 
 -11   3   3     1233.00     1221.93     27.93 o 
  -9   3   3     4998.56     4962.15     88.37 o 
  -7   3   3     1756.17     1684.24    106.24 o 
  -5   3   3     6331.23     6383.82     53.43 o 
  -3   3   3      280.83      295.10     17.85 o 
  -1   3   3       49.86       42.36      5.81 o 
   1   3   3     5309.27     5449.82     60.47 o 
   3   3   3     1400.90     1432.64     28.61 o 
   5   3   3     4136.21     3662.40    411.92 o 
   7   3   3     1386.87      925.16    209.28 o 
   9   3   3       49.38       70.73      9.97 o 
  11   3   3     1533.37     1529.55     32.21 o 
  13   3   3      398.94      264.69     70.84 o 
  15   3   3      274.72      306.39     19.54 o 
  17   3   3      141.60      128.99     16.60 o 
  19   3   3       50.39       84.46     18.30 o 
  21   3   3        0.57        9.97     17.67 o 
  23   3   3       39.78       45.08     24.09 o 
 -20   4   3       72.44      121.70     29.92 o 
 -18   4   3      547.90      607.49     36.81 o 
 -16   4   3       16.83       30.31     16.23 o 
 -14   4   3      267.07      278.95     25.07 o 
 -12   4   3       74.36       91.07     17.73 o 
 -10   4   3      284.98      208.74     69.69 o 
  -8   4   3      702.79      705.71     21.24 o 
  -6   4   3       45.45       49.89      8.93 o 
  -4   4   3       74.68       78.91      9.12 o 
  -2   4   3        1.46        2.90      5.96 o 
   0   4   3        0.03        3.69      6.38 o 
   2   4   3      565.52      555.22     44.97 o 
   4   4   3       22.85       27.13      8.26 o 
   6   4   3      170.22      182.78     13.07 o 
   8   4   3     1985.42     1985.23     56.32 o 
  10   4   3      145.54      148.38     15.01 o 
  12   4   3      866.58      534.11    155.47 o 
  14   4   3      352.01      373.89     22.58 o 
  16   4   3      231.17      267.03     21.59 o 
  18   4   3       18.71        0.00     14.04 o 
  20   4   3        6.83        0.00     18.22 o 
 -17   5   3       29.26       20.39     22.30 o 
 -15   5   3        0.91        3.76     17.16 o 
 -13   5   3        3.84       12.82     15.91 o 
 -11   5   3      931.28      898.97     53.13 o 
  -9   5   3      402.48      412.33     28.63 o 
  -7   5   3       66.36       76.64     16.05 o 
  -5   5   3      164.45      181.17     20.89 o 
  -3   5   3      596.39      558.03     29.98 o 
  -1   5   3     2179.65     2219.72     55.20 o 
   1   5   3     2129.12     2251.50     52.65 o 
   3   5   3        0.02        0.00     11.21 o 
   5   5   3        1.75        2.17     11.88 o 
   7   5   3      162.80      171.77     21.38 o 
   9   5   3      835.13      700.15     51.63 o 
  11   5   3        7.53        3.32     22.19 o 
  13   5   3       90.62       39.24     25.82 o 
  15   5   3       11.00       19.13     28.10 o 
 -12   6   3       91.10      109.56     55.69 o 
 -10   6   3        7.26        0.00     37.73 o 
  -8   6   3      147.94       75.91     49.95 o 
  -6   6   3       72.65       25.96     51.16 o 
  -4   6   3       37.26       32.22     29.45 o 
  -2   6   3      870.11      907.91     64.72 o 
   0   6   3       46.27       47.63     33.18 o 
   2   6   3       73.85       61.06     32.21 o 
   4   6   3      334.41      311.78     63.99 o 
   6   6   3        1.64        0.00     39.69 o 
   8   6   3       11.68        0.00     34.86 o 
  10   6   3        8.35       16.57     29.33 o 
 -26   0   4       59.78       45.45     29.48 o 
 -24   0   4      175.36      192.92     38.10 o 
 -22   0   4     1509.96     1681.40     58.21 o 
 -20   0   4      329.39      286.32     27.24 o 
 -18   0   4     2796.80     2746.43     86.79 o 
 -16   0   4      101.82      121.62     17.32 o 
 -14   0   4     3534.08     3182.78    277.81 o 
 -12   0   4     3591.32     3442.94     63.62 o 
 -10   0   4    45056.80    47192.34    170.20 o 
  -8   0   4     3048.59     2885.48    304.88 o 
  -6   0   4     2883.75     3865.60     96.75 o 
  -4   0   4    14529.06    14138.87     86.32 o 
  -2   0   4     6020.07     5821.28    137.55 o 
   0   0   4    37363.49    32339.37   1602.79 o 
   2   0   4    11107.39    10852.99    449.11 o 
   4   0   4    11859.53    11477.25    101.18 o 
   6   0   4     1640.86     1952.72     33.08 o 
   8   0   4     1286.38     1090.77     23.11 o 
  10   0   4     1215.23     1438.33     25.24 o 
  12   0   4     8040.34     8052.22    185.01 o 
  14   0   4     1614.96     1543.18     42.65 o 
  16   0   4      755.91      692.72     32.78 o 
  18   0   4     4344.37     4402.98     88.93 o 
  20   0   4     2378.72     2420.13     84.40 o 
  22   0   4     1296.44     1275.37     67.40 o 
  24   0   4      318.90      343.25     45.95 o 
 -25   1   4      675.90      759.89     49.67 o 
 -23   1   4      667.45      654.71     32.64 o 
 -21   1   4     3371.13     3223.65     59.95 o 
 -19   1   4      244.84      261.46     20.28 o 
 -17   1   4     5239.23     5230.77     88.13 o 
 -15   1   4     1166.22     1067.69     26.07 o 
 -13   1   4     2002.83     2143.84     32.85 o 
 -11   1   4      467.68      419.43     11.16 o 
  -9   1   4     1385.08      985.29    165.26 o 
  -7   1   4     3804.69     4232.54     57.39 o 
  -5   1   4    13961.14    15119.45    186.62 o 
  -3   1   4    27443.66    25615.51   1132.58 o 
  -1   1   4     7789.85     8224.38     64.85 o 
   1   1   4    49411.75    45708.82    767.98 o 
   3   1   4   114760.09    95187.06   2197.09 o 
   5   1   4      311.57      267.22      8.54 o 
   7   1   4    23352.94    25960.51    191.42 o 
   9   1   4      850.23      688.99     15.10 o 
  11   1   4     1014.99      914.46     18.79 o 
  13   1   4       72.30       77.11      8.73 o 
  15   1   4     1028.55     1049.15     30.45 o 
  17   1   4      631.60      596.24     26.07 o 
  19   1   4     1273.74     1245.17     57.51 o 
  21   1   4      112.93       97.94     21.37 o 
  23   1   4        9.14       18.58     14.87 o 
  25   1   4      599.86      557.21     58.30 o 
 -24   2   4       36.37        9.69     18.28 o 
 -22   2   4      113.99      157.14     21.80 o 
 -20   2   4      256.73      271.02     22.39 o 
 -18   2   4        0.42        2.91      9.79 o 
 -16   2   4     2388.47     2355.04     57.30 o 
 -14   2   4     1071.41      643.22    186.96 o 
 -12   2   4     1459.32     1430.43     35.81 o 
 -10   2   4       73.23       82.06      6.86 o 
  -8   2   4     2833.90     2987.48     41.92 o 
  -6   2   4     7774.24     8191.66     77.75 o 
  -4   2   4     3067.06     3287.35     59.41 o 
  -2   2   4      359.09      447.71      9.60 o 
   0   2   4     6933.13     7709.31    192.15 o 
   2   2   4    20300.38    21819.56    320.20 o 
   4   2   4       68.49       74.18      6.35 o 
   6   2   4     1679.08     1712.95     33.06 o 
   8   2   4     4789.00     5216.32    121.95 o 
  10   2   4      522.73      555.59     22.40 o 
  12   2   4      141.37      177.27     13.29 o 
  14   2   4       37.02       31.63      9.44 o 
  16   2   4      930.94      936.03     31.12 o 
  18   2   4      177.78      183.02     20.11 o 
  20   2   4       22.39       23.79     13.16 o 
  22   2   4       57.18       45.47     24.22 o 
  24   2   4      371.17      420.43     43.51 o 
 -23   3   4        7.03       13.15     18.29 o 
 -21   3   4      521.23      582.25     33.27 o 
 -19   3   4      280.80      158.39     58.56 o 
 -17   3   4        9.02       15.83     10.65 o 
 -15   3   4      614.32      618.41     23.88 o 
 -13   3   4        0.28        6.95      8.44 o 
 -11   3   4        0.04        8.22      7.39 o 
  -9   3   4     1726.30     1797.23     40.91 o 
  -7   3   4     1187.81     1281.53     20.47 o 
  -5   3   4     2724.56     2999.44     36.95 o 
  -3   3   4      121.07       88.00     17.82 o 
  -1   3   4      923.23      844.54    118.16 o 
   1   3   4     2620.09     2358.72    458.62 o 
   3   3   4      382.36      348.64     57.22 o 
   5   3   4        0.36        0.00      4.91 o 
   7   3   4     4079.41     4393.90     90.57 o 
   9   3   4      356.05      358.74     16.80 o 
  11   3   4      502.95      454.99     19.24 o 
  13   3   4     1207.63     1083.06     30.95 o 
  15   3   4     1016.95      781.59    113.99 o 
  17   3   4        0.11       13.21     12.47 o 
  19   3   4       17.05       17.74     14.25 o 
  21   3   4      405.67      427.63     31.80 o 
 -20   4   4        7.70        0.00     18.34 o 
 -18   4   4      486.61      524.07     35.30 o 
 -16   4   4      801.03      756.41     37.02 o 
 -14   4   4      491.60      456.44     29.34 o 
 -12   4   4     2433.17     2369.28     83.47 o 
 -10   4   4     1762.15     1460.73     41.66 o 
  -8   4   4      142.82       40.79     28.26 o 
  -6   4   4     1797.15     1669.98     36.24 o 
  -4   4   4       52.33       61.69     16.08 o 
  -2   4   4     1805.33     1936.13     33.04 o 
   0   4   4     2325.58     2268.03     40.19 o 
   2   4   4      703.93      608.48     40.31 o 
   4   4   4     2509.19     2395.38     34.48 o 
   6   4   4      686.88      704.40     21.19 o 
   8   4   4       52.40       53.22     11.17 o 
  10   4   4     1355.36      943.34    249.91 o 
  12   4   4      145.38      109.58     15.05 o 
  14   4   4      282.25      311.79     23.32 o 
  16   4   4      301.20      359.54     24.19 o 
  18   4   4      228.73      200.67     35.22 o 
  20   4   4       53.96       50.34     35.25 o 
 -17   5   4       62.94       94.34     26.02 o 
 -15   5   4      377.39      329.43     74.10 o 
 -13   5   4        0.09        3.01     14.30 o 
 -11   5   4      489.29      529.92     32.71 o 
  -9   5   4     1660.31     1722.67     49.44 o 
  -7   5   4      658.19      727.85     30.25 o 
  -5   5   4      409.57      478.71     28.77 o 
  -3   5   4       14.39       15.36     13.92 o 
  -1   5   4       33.91       59.58     16.74 o 
   1   5   4       67.92      109.98     19.05 o 
   3   5   4      520.12      575.11     27.37 o 
   5   5   4        6.58        0.00     13.06 o 
   7   5   4      167.68      202.78     22.05 o 
   9   5   4     1003.09      985.97     46.87 o 
  11   5   4       15.79       32.66     17.30 o 
  13   5   4      698.74      658.65     53.69 o 
  15   5   4      238.72      242.58     44.55 o 
 -10   6   4        0.40        0.00     39.54 o 
  -8   6   4      223.39      117.26     53.72 o 
  -6   6   4       12.34        0.00     39.84 o 
  -4   6   4       13.17       17.62     30.95 o 
  -2   6   4       58.16       80.92     35.45 o 
   0   6   4       37.57       37.04     32.42 o 
   2   6   4       99.18       36.62     30.86 o 
   4   6   4      107.31      124.65     52.21 o 
   6   6   4       91.26       53.12     49.80 o 
   8   6   4        3.35        0.00     26.17 o 
  10   6   4      125.76      147.59     55.84 o 
 -25   1   5      677.30      677.03     36.35 o 
 -23   1   5      146.15      159.52     28.37 o 
 -21   1   5      177.82      210.76     20.93 o 
 -19   1   5       44.27       35.67     11.32 o 
 -17   1   5      186.61      199.82     15.42 o 
 -15   1   5     2397.82     2418.78     33.78 o 
 -13   1   5     3602.29     3520.02     65.49 o 
 -11   1   5      413.47      364.26     19.86 o 
  -9   1   5     3471.76     3222.37     65.37 o 
  -7   1   5    10492.14    10304.62    400.04 o 
  -5   1   5     1264.55     1234.83     16.06 o 
  -3   1   5    21749.44    21179.34    325.09 o 
  -1   1   5      283.28      366.65      8.57 o 
   1   1   5    58153.59    54121.15   1092.74 o 
   3   1   5    31972.94    31814.23    512.98 o 
   5   1   5     6258.94     6905.92     97.85 o 
   7   1   5      565.35      498.87     13.31 o 
   9   1   5      498.59      665.03     14.96 o 
  11   1   5        8.67        4.42      5.19 o 
  13   1   5      405.45      346.81     14.15 o 
  15   1   5      214.65      230.70     17.39 o 
  17   1   5     1112.77     1061.18     33.36 o 
  19   1   5     1402.94     1390.71     45.75 o 
  21   1   5       26.75        9.85     13.42 o 
  23   1   5       52.84       32.00     17.76 o 
 -24   2   5       99.83      102.53     21.83 o 
 -22   2   5      682.34      744.91     34.23 o 
 -20   2   5       61.58       81.15     16.16 o 
 -18   2   5     2081.93     2044.68     63.13 o 
 -16   2   5      516.58      480.88     38.93 o 
 -14   2   5       14.21       11.22      7.56 o 
 -12   2   5     1843.62     1715.17     46.26 o 
 -10   2   5     4161.09     4231.29     71.88 o 
  -8   2   5     5134.65     5337.84     74.16 o 
  -6   2   5      888.08     1115.92     16.49 o 
  -4   2   5      109.64      183.16      7.24 o 
  -2   2   5       57.59       67.07      4.75 o 
   0   2   5     5804.74     5998.61     91.60 o 
   2   2   5      916.31      739.30     16.06 o 
   4   2   5       25.84       18.13      4.65 o 
   6   2   5     3244.76     3202.14     53.35 o 
   8   2   5     4636.87     4509.21     88.15 o 
  10   2   5       47.48       42.97      8.05 o 
  12   2   5     2660.18     2586.35     56.95 o 
  14   2   5     3008.53     2967.16     44.93 o 
  16   2   5       25.10       29.20     11.51 o 
  18   2   5      175.82      257.12     22.04 o 
  20   2   5      816.53      805.47     34.53 o 
  22   2   5      484.74      551.97     32.67 o 
  24   2   5      105.05      139.14     61.57 o 
 -23   3   5      623.61      702.81     41.87 o 
 -21   3   5      233.97      116.06     62.22 o 
 -19   3   5        0.94        1.88     11.51 o 
 -17   3   5      297.32      293.25     19.58 o 
 -15   3   5      811.24      803.52     32.35 o 
 -13   3   5        4.69        8.50      8.28 o 
 -11   3   5     1627.78     1615.00     31.44 o 
  -9   3   5      585.15      542.30     16.88 o 
  -7   3   5       24.57       27.31      5.85 o 
  -5   3   5       44.08       35.20      5.93 o 
  -3   3   5       41.60       53.31      6.23 o 
  -1   3   5    12626.48    12420.50    358.59 o 
   1   3   5      727.82      631.73     47.63 o 
   3   3   5     7043.74     7408.82    148.99 o 
   5   3   5       92.54       82.11      8.52 o 
   7   3   5       10.34       32.46      7.57 o 
   9   3   5     6291.61     6405.60    150.24 o 
  11   3   5      745.98      657.39     22.74 o 
  13   3   5     2086.59     2059.32     46.21 o 
  15   3   5     1557.29     1342.98    224.56 o 
  17   3   5       64.50       68.81     16.03 o 
  19   3   5      195.27      210.82     23.23 o 
  21   3   5      567.42      634.32     36.58 o 
 -20   4   5       68.02       72.00     22.20 o 
 -18   4   5     2178.99     2214.88     81.76 o 
 -16   4   5       69.19       82.99     19.53 o 
 -14   4   5      503.31      474.27     28.84 o 
 -12   4   5      734.93      767.14     55.20 o 
 -10   4   5       57.65       87.27     15.88 o 
  -8   4   5      245.26      276.62     18.69 o 
  -6   4   5      168.19       65.66     37.91 o 
  -4   4   5      361.94      277.55     34.89 o 
  -2   4   5     2329.23     2386.75     36.74 o 
   0   4   5     1070.18     1077.16     29.14 o 
   2   4   5       34.74       35.98     10.46 o 
   4   4   5      228.66      220.83     16.81 o 
   6   4   5     2365.84     1390.37    503.39 o 
   8   4   5       13.06        4.39      8.97 o 
  10   4   5      119.93      136.52     19.10 o 
  12   4   5     1682.56     1622.68     48.13 o 
  14   4   5       99.81       90.26     19.39 o 
  16   4   5      122.34      128.11     22.49 o 
  18   4   5       68.04       92.93     42.55 o 
  20   4   5       45.03       45.76     36.05 o 
 -17   5   5       33.59       35.59     22.26 o 
 -15   5   5       30.52       23.60     18.74 o 
 -13   5   5        9.82        0.00     13.76 o 
 -11   5   5      544.16      373.36    120.08 o 
  -9   5   5       91.20       99.17     19.61 o 
  -7   5   5       58.07       75.84     15.92 o 
  -5   5   5      839.70      768.74    145.96 o 
  -3   5   5      512.74      486.25     29.19 o 
  -1   5   5      562.89      590.66     30.62 o 
   1   5   5      128.70      154.27     20.40 o 
   3   5   5      339.67      356.28     23.52 o 
   5   5   5      159.33      175.41     21.36 o 
   7   5   5       22.22       21.56     14.71 o 
   9   5   5       22.84       21.08     14.99 o 
  11   5   5       11.95        0.00     14.48 o 
  13   5   5       85.94       39.71     18.55 o 
  15   5   5       58.18       24.49     20.80 o 
 -10   6   5      117.60        0.00     37.88 o 
  -8   6   5       15.94       21.58     44.37 o 
  -6   6   5      130.65      115.90     51.76 o 
  -4   6   5        3.83       18.18     31.54 o 
  -2   6   5       61.18       91.24     35.04 o 
   0   6   5      358.22      397.68     49.09 o 
   2   6   5      125.91       83.02     88.36 o 
   4   6   5      306.40      205.54     60.36 o 
   6   6   5       22.04        0.00     44.07 o 
   8   6   5       63.89       53.24     33.17 o 
  10   6   5        0.52        8.15     41.05 o 
 -24   0   6      179.26      184.71     36.76 o 
 -22   0   6      346.06      361.13     32.70 o 
 -20   0   6     1429.04     1413.88     49.51 o 
 -18   0   6      241.08      183.99     21.30 o 
 -16   0   6      251.11      135.58     60.49 o 
 -14   0   6    13910.92    14375.15    144.96 o 
 -12   0   6     2136.91     2438.18    109.26 o 
 -10   0   6    28429.30    28997.10    423.38 o 
  -8   0   6    15855.97    16815.68    254.90 o 
  -6   0   6     8960.30    10709.34    428.51 o 
  -4   0   6   202448.81   138213.83   6438.98 o 
  -2   0   6    68159.66    58279.84   1869.18 o 
   0   0   6    29770.55    28144.45   1175.26 o 
   2   0   6   185209.72   113621.30   7874.19 o 
   4   0   6     2403.98     2535.46     30.33 o 
   6   0   6      122.43      101.23      7.70 o 
   8   0   6     1842.27     1697.18     26.21 o 
  10   0   6     2255.06     2305.40     32.65 o 
  12   0   6      795.54      758.89     28.82 o 
  14   0   6     1448.74     1472.13     60.04 o 
  16   0   6     1385.09     1301.40     75.31 o 
  18   0   6     2981.89     2875.58     68.80 o 
  20   0   6     1759.17     1679.34     73.31 o 
  22   0   6      750.42      669.39     50.51 o 
  24   0   6      327.91      320.20     59.38 o 
 -27   1   6        1.47        0.00     23.14 o 
 -25   1   6      418.02      490.04     32.55 o 
 -23   1   6     1261.44     1393.70     43.69 o 
 -21   1   6     3484.22     3313.80     77.93 o 
 -19   1   6        0.70        0.00     10.72 o 
 -17   1   6       13.24       11.66      9.20 o 
 -15   1   6     3364.93     3069.83     94.73 o 
 -13   1   6     8521.46     8844.96    136.42 o 
 -11   1   6     7053.49     7454.56    170.48 o 
  -9   1   6       30.12       27.18      4.36 o 
  -7   1   6    18101.97    18414.16    185.72 o 
  -5   1   6     3567.15     3775.82     58.04 o 
  -3   1   6     2975.72     3406.85     57.93 o 
  -1   1   6     2128.85     1990.45     19.60 o 
   1   1   6    56798.23    53414.01   1182.35 o 
   3   1   6    11401.08    12641.14    224.40 o 
   5   1   6      131.93      179.04      6.38 o 
   7   1   6     7859.61     8630.07     74.94 o 
   9   1   6     1942.46     2035.69     35.51 o 
  11   1   6      894.93      826.63     21.10 o 
  13   1   6      175.13      201.82     13.41 o 
  15   1   6     2141.56     2140.83     42.87 o 
  17   1   6     1684.14     1621.07     56.25 o 
  19   1   6       52.29       53.44     13.63 o 
  21   1   6      285.17      341.93     28.57 o 
  23   1   6       98.61       67.70     22.74 o 
 -26   2   6       82.68       96.05     31.97 o 
 -24   2   6      685.23      646.85     45.83 o 
 -22   2   6     1307.32     1307.12     42.78 o 
 -20   2   6      170.31      198.72     20.11 o 
 -18   2   6     2049.95     2023.97     53.33 o 
 -16   2   6     4671.01     4544.60     83.42 o 
 -14   2   6      126.77      145.41     12.88 o 
 -12   2   6      193.06      199.43     10.38 o 
 -10   2   6      607.12      639.92     18.19 o 
  -8   2   6     1071.87     1057.33     16.98 o 
  -6   2   6      964.13      930.76     14.87 o 
  -4   2   6     8736.62     9038.81    650.17 o 
  -2   2   6     3339.74     3385.48     41.07 o 
   0   2   6     4067.47     4040.39     66.24 o 
   2   2   6     1390.95     1589.40     38.03 o 
   4   2   6     4690.02     5176.73    101.35 o 
   6   2   6     8732.46     9770.22    153.63 o 
   8   2   6      135.34       97.29      7.99 o 
  10   2   6     1047.45     1016.01     36.80 o 
  12   2   6       39.54       52.46      9.41 o 
  14   2   6        3.47        6.66      7.80 o 
  16   2   6      114.84      123.18     15.81 o 
  18   2   6      732.37      742.00     31.70 o 
  20   2   6       55.34       52.14     16.67 o 
  22   2   6        7.89       14.97     16.27 o 
 -23   3   6        3.54        0.00     16.63 o 
 -21   3   6       33.01       18.75     15.66 o 
 -19   3   6      115.99      113.25     16.32 o 
 -17   3   6       82.94      107.06     14.72 o 
 -15   3   6        5.91       10.30      8.84 o 
 -13   3   6     6763.79     6591.90    181.47 o 
 -11   3   6     1064.32     1077.01     28.22 o 
  -9   3   6     1389.07     1343.52     29.11 o 
  -7   3   6       57.65      102.85      8.08 o 
  -5   3   6     7567.20     8257.63    137.70 o 
  -3   3   6     5444.23     5662.77     38.76 o 
  -1   3   6     1663.80     1635.31     27.90 o 
   1   3   6       15.15       27.24      5.22 o 
   3   3   6      438.10      522.98     15.22 o 
   5   3   6     1660.12     1646.84     60.66 o 
   7   3   6     1272.00     1254.14     37.94 o 
   9   3   6      193.30      197.77     14.11 o 
  11   3   6      646.00      664.00     22.85 o 
  13   3   6       43.82       32.34     10.96 o 
  15   3   6      661.09      660.00     26.20 o 
  17   3   6        0.03        0.00     11.21 o 
  19   3   6        0.05       10.71     15.30 o 
  21   3   6      217.27      279.83     28.25 o 
 -22   4   6       40.61       96.22     36.42 o 
 -20   4   6        8.31       28.06     20.28 o 
 -18   4   6       13.51       26.74     18.34 o 
 -16   4   6      329.78      388.82     34.92 o 
 -14   4   6      978.50      924.61     37.77 o 
 -12   4   6       24.08       34.43     14.03 o 
 -10   4   6      141.98      153.34     18.70 o 
  -8   4   6      328.10      327.94     20.08 o 
  -6   4   6        0.17        1.39      8.50 o 
  -4   4   6       30.99       17.26      7.37 o 
  -2   4   6      504.18      268.36     91.21 o 
   0   4   6     3410.19     1976.83    771.00 o 
   2   4   6     1653.34      862.88    357.40 o 
   4   4   6     1182.37      673.75    259.30 o 
   6   4   6     6519.48     6006.60     89.24 o 
   8   4   6     1142.51     1106.03     37.60 o 
  10   4   6       37.49       41.67     14.68 o 
  12   4   6     3792.02     3505.39     69.59 o 
  14   4   6      266.39      292.47     26.77 o 
  16   4   6        0.00        0.00     15.66 o 
  18   4   6      337.55      336.86    114.10 o 
 -17   5   6      146.48      172.02     28.94 o 
 -15   5   6      149.25      210.11     28.15 o 
 -13   5   6      315.39      356.45     30.01 o 
 -11   5   6      160.05      132.89     38.58 o 
  -9   5   6      658.27      341.45    175.85 o 
  -7   5   6      354.39      457.55     25.54 o 
  -5   5   6      783.29      739.21    131.19 o 
  -3   5   6      772.64      837.80     35.05 o 
  -1   5   6     1090.96     1250.12     41.71 o 
   1   5   6     3080.99     2954.44    169.54 o 
   3   5   6      799.77      856.15     31.99 o 
   5   5   6       54.40       50.74     15.98 o 
   7   5   6       76.74       99.63     19.02 o 
   9   5   6      442.73      392.83     30.22 o 
  11   5   6       64.27       12.41     14.91 o 
  13   5   6        1.23        0.82     17.69 o 
  15   5   6       58.86       58.65     22.87 o 
 -10   6   6        4.83        0.00     42.41 o 
  -8   6   6       23.22        8.45     43.16 o 
  -6   6   6       17.86       30.63     45.42 o 
  -4   6   6        8.00       21.93     31.29 o 
  -2   6   6       24.83       40.82     32.58 o 
   0   6   6      132.56      183.19     40.70 o 
   2   6   6       11.39       20.48     27.73 o 
   4   6   6        4.77       17.20     46.18 o 
   6   6   6        5.00       14.64     45.73 o 
   8   6   6       53.80       70.21     33.06 o 
 -27   1   7      145.66      173.65     36.31 o 
 -25   1   7        4.56        0.00     15.25 o 
 -23   1   7        0.62        3.92     13.30 o 
 -21   1   7       53.30       70.95     15.43 o 
 -19   1   7       64.45       65.86     11.91 o 
 -17   1   7      731.34      686.13     20.70 o 
 -15   1   7     1935.33     1816.67     29.65 o 
 -13   1   7      257.13      279.53     26.79 o 
 -11   1   7     6739.24     7136.67     97.77 o 
  -9   1   7      811.86      849.63     71.18 o 
  -7   1   7      381.12      467.03     11.03 o 
  -5   1   7      410.90      353.68      9.05 o 
  -3   1   7      462.78      619.95      8.70 o 
  -1   1   7     8274.25     8494.17     66.26 o 
   1   1   7    25314.15    26300.76    528.49 o 
   3   1   7     5799.05     6438.27    107.82 o 
   5   1   7     4639.15     5160.71     92.29 o 
   7   1   7    14907.76    15759.22    147.90 o 
   9   1   7     3365.13     3000.47     32.57 o 
  11   1   7     9317.90     9112.57    184.41 o 
  13   1   7     1553.59     1438.01     52.17 o 
  15   1   7        0.26        0.00      7.34 o 
  17   1   7     1633.75     1400.76    138.92 o 
  19   1   7      100.52       87.20     21.21 o 
  21   1   7      432.74      412.08     28.35 o 
  23   1   7        7.98       11.00     18.90 o 
 -26   2   7     1105.93     1145.02     61.84 o 
 -24   2   7      768.75      800.99     49.12 o 
 -22   2   7       30.08       27.43     15.02 o 
 -20   2   7     2361.21     2279.92     50.71 o 
 -18   2   7     2286.01     1609.31    398.24 o 
 -16   2   7     5880.67     5673.78     82.83 o 
 -14   2   7    10951.27    11256.22    144.24 o 
 -12   2   7      423.97      468.99     13.75 o 
 -10   2   7      737.82      666.46     14.96 o 
  -8   2   7      978.49      978.44     16.50 o 
  -6   2   7     2562.27     2941.00     53.63 o 
  -4   2   7     8503.90     8876.22    240.72 o 
  -2   2   7     1626.63     1606.86     21.70 o 
   0   2   7      957.03      988.08     18.77 o 
   2   2   7     3878.94     3931.47     74.96 o 
   4   2   7    10962.48    12356.99    288.29 o 
   6   2   7     4964.04     5204.37     62.06 o 
   8   2   7      803.59      764.02     23.45 o 
  10   2   7      334.34      376.52     16.05 o 
  12   2   7       54.24       47.65      9.42 o 
  14   2   7     1785.97     1769.16     51.37 o 
  16   2   7      813.31      843.05     38.23 o 
  18   2   7       22.60       37.57     14.05 o 
  20   2   7      750.59      735.48     34.52 o 
  22   2   7      203.62      232.64     29.01 o 
 -23   3   7       59.10       34.75     24.00 o 
 -21   3   7       18.03       19.18     15.09 o 
 -19   3   7      154.33      172.58     18.20 o 
 -17   3   7     1776.46     1894.21     40.28 o 
 -15   3   7       32.53       49.41     11.17 o 
 -13   3   7     1959.44     1822.20     47.91 o 
 -11   3   7      546.42      544.07     17.58 o 
  -9   3   7      705.34      671.27     16.34 o 
  -7   3   7      739.35      848.04     17.16 o 
  -5   3   7        0.36        0.00      4.32 o 
  -3   3   7       36.06       34.77      5.69 o 
  -1   3   7     3215.66     3359.84     35.92 o 
   1   3   7      503.03      447.65     12.04 o 
   3   3   7      166.77      189.70     10.60 o 
   5   3   7     4663.09     4686.94    116.96 o 
   7   3   7     2796.63     2731.35     82.86 o 
   9   3   7     2212.65     2049.89     75.27 o 
  11   3   7     2452.36     2351.40     62.60 o 
  13   3   7     2139.05     2102.95     40.90 o 
  15   3   7      127.34      170.62     17.03 o 
  17   3   7      745.16      466.63    181.95 o 
  19   3   7      367.98      384.99     28.80 o 
  21   3   7        0.77        5.23     16.66 o 
 -22   4   7        8.97        0.00     31.23 o 
 -20   4   7       57.04       73.76     22.89 o 
 -18   4   7      208.87      253.40     27.79 o 
 -16   4   7     1287.50     1340.10     56.15 o 
 -14   4   7      606.24      673.93     44.13 o 
 -12   4   7        1.01        0.00     11.99 o 
 -10   4   7      254.22      277.59     22.66 o 
  -8   4   7      186.77      189.19     16.93 o 
  -6   4   7      729.20      725.48     25.84 o 
  -4   4   7     2349.12     2479.78     41.70 o 
  -2   4   7      278.47      283.69     17.80 o 
   0   4   7      120.91      148.86     14.67 o 
   2   4   7      385.92      347.45     22.11 o 
   4   4   7      205.61      199.89     17.03 o 
   6   4   7       48.67       55.41     13.80 o 
   8   4   7      513.71      543.58     28.03 o 
  10   4   7      434.93      421.06     27.52 o 
  12   4   7        5.78        0.70     13.43 o 
  14   4   7      108.17       92.32     20.27 o 
  16   4   7       64.37       96.61     22.10 o 
  18   4   7        2.30        1.18     23.03 o 
 -17   5   7        4.48        6.93     20.41 o 
 -15   5   7       59.84       58.51     21.32 o 
 -13   5   7        0.72        0.00     15.28 o 
 -11   5   7       46.95       61.27     18.07 o 
  -9   5   7      518.36      384.92     38.38 o 
  -7   5   7      133.15       64.69     55.94 o 
  -5   5   7      355.94      197.29     43.69 o 
  -3   5   7      143.44      149.94     20.50 o 
  -1   5   7       57.24       70.56     17.33 o 
   1   5   7     2465.04     2330.44     54.20 o 
   3   5   7        0.20        3.91     12.48 o 
   5   5   7        1.93        0.15     12.11 o 
   7   5   7      211.13       99.79     62.67 o 
   9   5   7      153.00       65.78     44.39 o 
  11   5   7        0.13        0.00     15.45 o 
  13   5   7       63.84       43.62     21.00 o 
  15   5   7       55.88       49.58     23.93 o 
 -10   6   7      200.34       36.07     46.33 o 
  -6   6   7      127.94       92.98     47.54 o 
  -4   6   7        9.22        9.35     29.63 o 
  -2   6   7      271.15      312.54     46.74 o 
   0   6   7      259.90      255.60     51.46 o 
   2   6   7      185.31      197.69     60.97 o 
   4   6   7       81.87      101.71     55.53 o 
   6   6   7       36.95       12.07     44.97 o 
   8   6   7        9.46       15.09     29.05 o 
 -26   0   8     1061.70     1112.01     71.16 o 
 -24   0   8      874.79     1001.57     49.74 o 
 -22   0   8      129.76      165.37     25.34 o 
 -20   0   8     1337.78     1244.35     57.55 o 
 -18   0   8      430.54      325.39    107.77 o 
 -16   0   8       34.11       38.65     12.23 o 
 -14   0   8       54.80       76.35     10.95 o 
 -12   0   8     2098.09     2462.83     38.32 o 
 -10   0   8    10666.33    11563.00    291.18 o 
  -8   0   8     3101.23     3991.08     68.45 o 
  -6   0   8   118048.88   102387.16   2509.79 o 
  -4   0   8     2092.14     1686.72     35.62 o 
  -2   0   8     7446.67     8134.76     55.70 o 
   0   0   8    16222.17    14601.96   1029.85 o 
   2   0   8      165.64      233.16     22.76 o 
   4   0   8    36124.20    34106.33    499.92 o 
   6   0   8     1090.08      966.09     31.63 o 
   8   0   8       91.15       60.60      7.79 o 
  10   0   8     1477.85     1599.61     29.00 o 
  12   0   8       75.27      110.53     15.43 o 
  14   0   8     3203.39     3019.65     72.90 o 
  16   0   8      982.05      987.56     39.91 o 
  18   0   8      608.34      659.60     46.68 o 
  20   0   8       10.01        6.15     20.26 o 
  22   0   8      122.39      133.77     32.33 o 
  24   0   8        9.72       11.68     27.95 o 
 -27   1   8      469.25      539.55     47.02 o 
 -25   1   8       11.83        0.93     15.11 o 
 -23   1   8      528.40      557.74     29.68 o 
 -21   1   8      991.30      958.43     34.25 o 
 -19   1   8      211.01      263.69     18.15 o 
 -17   1   8     2537.43     2546.41     37.41 o 
 -15   1   8      833.84      812.07     22.68 o 
 -13   1   8        4.84        4.87      4.44 o 
 -11   1   8     5087.01     5250.32     62.54 o 
  -9   1   8    15388.69    15535.49    537.03 o 
  -7   1   8     2020.49     2618.77     47.97 o 
  -5   1   8      372.27      369.15     32.62 o 
  -3   1   8     9110.26     8919.44    150.62 o 
  -1   1   8       15.12       17.38      3.88 o 
   1   1   8     6025.64     7457.20    111.64 o 
   3   1   8     1692.56     1546.08     19.30 o 
   5   1   8      105.23       84.77      5.29 o 
   7   1   8      162.78      127.37      6.80 o 
   9   1   8       53.62       64.25      7.28 o 
  11   1   8      475.10      500.48     15.75 o 
  13   1   8      963.46     1001.00     33.11 o 
  15   1   8      482.16      468.21     22.63 o 
  17   1   8      413.77      341.28     52.80 o 
  19   1   8      393.29      357.87     35.89 o 
  21   1   8      305.81      316.92     26.21 o 
  23   1   8       10.49        7.11     18.43 o 
 -26   2   8        0.57        6.73     25.97 o 
 -24   2   8       44.05       54.48     19.37 o 
 -22   2   8        1.42        2.86     13.31 o 
 -20   2   8      124.05      124.21     17.42 o 
 -18   2   8     1670.80     1408.65    123.05 o 
 -16   2   8      721.68      741.87     24.32 o 
 -14   2   8     1348.92     1317.40     35.93 o 
 -12   2   8     1633.08     1670.54     24.34 o 
 -10   2   8        5.57        5.83      4.56 o 
  -8   2   8     3362.57     3535.35     65.25 o 
  -6   2   8       39.73       35.31      4.83 o 
  -4   2   8      298.17      281.79      8.05 o 
  -2   2   8     3664.41     3658.09     35.15 o 
   0   2   8      427.30      498.45     12.98 o 
   2   2   8      434.37      449.85     13.71 o 
   4   2   8      425.86      445.94     12.59 o 
   6   2   8     5076.75     5211.03    111.54 o 
   8   2   8     2516.26     2624.39     57.72 o 
  10   2   8      322.76      327.30     15.62 o 
  12   2   8      187.07      167.51     13.76 o 
  14   2   8      283.98      331.78     18.38 o 
  16   2   8        2.74        7.26      9.67 o 
  18   2   8        1.21        0.00     11.30 o 
  20   2   8      624.37      628.46     32.31 o 
  22   2   8       70.29       71.52     22.24 o 
 -23   3   8        0.61       16.54     22.95 o 
 -21   3   8      575.35      552.09     41.72 o 
 -19   3   8       42.69       50.48     13.82 o 
 -17   3   8      118.19      140.16     16.08 o 
 -15   3   8      686.40      697.50     24.74 o 
 -13   3   8      680.92      659.98     22.47 o 
 -11   3   8      255.44      276.02     13.91 o 
  -9   3   8       83.93       89.01      8.25 o 
  -7   3   8        3.23       26.48      8.81 o 
  -5   3   8      860.22      938.69     45.67 o 
  -3   3   8     1678.77     1592.54     20.57 o 
  -1   3   8      485.30      466.11     12.18 o 
   1   3   8      288.02      275.71     10.12 o 
   3   3   8     1038.19     1063.36     21.55 o 
   5   3   8       50.38       61.15      8.57 o 
   7   3   8      375.18      367.73     17.52 o 
   9   3   8      746.39      767.87     26.33 o 
  11   3   8       19.43       14.60      8.51 o 
  13   3   8      161.98      168.28     16.09 o 
  15   3   8      224.70      170.35     17.59 o 
  17   3   8      484.92      397.25     32.86 o 
  19   3   8      293.67      267.21     32.14 o 
  21   3   8       68.81       59.33     20.89 o 
 -22   4   8      490.41      594.99     60.40 o 
 -20   4   8        6.53       12.73     19.43 o 
 -18   4   8       23.66       38.34     18.15 o 
 -16   4   8      317.34      303.36     27.51 o 
 -14   4   8      349.73      408.14     28.28 o 
 -12   4   8      656.40      722.75     33.04 o 
 -10   4   8      305.47      302.65     20.54 o 
  -8   4   8      398.36      425.88     21.88 o 
  -6   4   8      215.75      200.15     21.82 o 
  -4   4   8      270.43      296.15     16.05 o 
  -2   4   8     3107.63     3082.36     48.74 o 
   0   4   8      679.28      654.53     25.03 o 
   2   4   8       65.99       72.82     13.40 o 
   4   4   8     1898.14     1775.52     39.27 o 
   6   4   8      641.73      570.39     28.48 o 
   8   4   8      458.27      419.05     27.23 o 
  10   4   8      635.18      626.29     32.02 o 
  12   4   8       89.56      107.67     19.74 o 
  14   4   8      272.36      265.15     27.15 o 
  16   4   8     1082.20     1000.44     79.86 o 
  18   4   8      194.67      162.88     83.19 o 
 -17   5   8     1121.33     1332.84     54.38 o 
 -15   5   8      549.54      592.45     37.91 o 
 -13   5   8        7.89        2.01     15.93 o 
 -11   5   8      209.45      298.03     27.16 o 
  -9   5   8      458.24      543.03     31.88 o 
  -7   5   8       43.55       64.74     17.45 o 
  -5   5   8      358.57      300.21     97.54 o 
  -3   5   8      595.04      262.89    165.96 o 
  -1   5   8      219.66       96.20     74.45 o 
   1   5   8      928.12      426.30    226.85 o 
   3   5   8      210.40       86.38     49.48 o 
   5   5   8       48.99       16.04     15.40 o 
   7   5   8      147.18      174.14     22.33 o 
   9   5   8      211.31      227.16     25.33 o 
  11   5   8        2.58        0.00     16.14 o 
  13   5   8      274.91      311.94     32.11 o 
  15   5   8      111.19      121.26     32.86 o 
 -10   6   8        5.90        0.00     43.01 o 
  -6   6   8       56.89       68.19     48.44 o 
  -4   6   8      117.00      156.50     40.25 o 
  -2   6   8      365.99      397.98     51.69 o 
   0   6   8      196.13      214.29     42.25 o 
   2   6   8        7.42        0.00     43.16 o 
   6   6   8      116.37       71.14     62.25 o 
   8   6   8        8.78        0.00     29.51 o 
 -27   1   9      480.86      575.25     48.06 o 
 -25   1   9        4.65       24.32     17.32 o 
 -23   1   9      339.79      355.12     26.40 o 
 -21   1   9      225.70      262.75     22.09 o 
 -19   1   9       16.29       12.48      9.77 o 
 -17   1   9      106.99      122.48     11.65 o 
 -15   1   9     1388.71     1285.71     30.15 o 
 -13   1   9      207.79      199.49     10.08 o 
 -11   1   9        7.79       18.12      5.00 o 
  -9   1   9     4607.24     5023.09     96.96 o 
  -7   1   9     1319.06     1076.54     15.38 o 
  -5   1   9      204.51      208.63      9.02 o 
  -3   1   9      833.66      658.34     14.16 o 
  -1   1   9     8376.79     8103.96     63.96 o 
   1   1   9    40256.87    38784.70    576.66 o 
   3   1   9    24208.83    25860.74    336.38 o 
   5   1   9      678.67      699.48     13.41 o 
   7   1   9     2975.04     3167.15     48.48 o 
   9   1   9     8108.00     8677.86     82.86 o 
  11   1   9      236.91      248.80     12.48 o 
  13   1   9      355.80      351.51     18.95 o 
  15   1   9      554.49      542.38     36.96 o 
  17   1   9        1.34        0.00      9.07 o 
  19   1   9      416.40      395.66     26.13 o 
  21   1   9      144.28      169.43     21.50 o 
  23   1   9      248.51      261.96     30.82 o 
 -26   2   9       47.62       39.88     27.48 o 
 -24   2   9      931.64      999.02     53.44 o 
 -22   2   9      162.29      174.47     21.56 o 
 -20   2   9       23.22       15.63     11.18 o 
 -18   2   9      208.89      231.39     17.40 o 
 -16   2   9      842.42      825.90     25.75 o 
 -14   2   9     2904.65     2833.90     64.43 o 
 -12   2   9      192.90      220.59     10.86 o 
 -10   2   9     2792.38     2811.97     40.18 o 
  -8   2   9      219.67      223.74      9.30 o 
  -6   2   9     5744.93     5140.48    226.88 o 
  -4   2   9     3130.51     3996.27     39.30 o 
  -2   2   9     1141.82     1201.04     20.74 o 
   0   2   9      112.01       68.00      4.62 o 
   2   2   9       43.86       34.18      4.34 o 
   4   2   9     4490.71     4666.08    100.45 o 
   6   2   9     1994.47     1953.18     41.56 o 
   8   2   9       34.78       29.72      7.14 o 
  10   2   9        2.63       33.47     15.78 o 
  12   2   9     1207.16     1250.66     29.14 o 
  14   2   9      480.09      407.54     19.54 o 
  16   2   9      300.40      335.97     22.70 o 
  18   2   9     1378.71     1468.94     43.19 o 
  20   2   9       14.46       16.18     14.70 o 
  22   2   9      375.45      358.60     67.60 o 
 -23   3   9        1.82        0.00     22.18 o 
 -21   3   9      301.91      248.38     32.23 o 
 -19   3   9      705.98      758.22     36.44 o 
 -17   3   9      758.87      799.23     35.43 o 
 -15   3   9     1986.57     1922.45     90.22 o 
 -13   3   9      240.63      245.67     21.25 o 
 -11   3   9        8.72        4.49      8.28 o 
  -9   3   9     1505.02     1499.33     43.87 o 
  -7   3   9        6.08       25.22      7.32 o 
  -5   3   9     2034.84     2106.23     38.18 o 
  -3   3   9      498.30      515.36     17.25 o 
  -1   3   9      482.33      400.88     15.10 o 
   1   3   9     6011.63     6256.11     51.13 o 
   3   3   9     9012.77     9182.63    223.77 o 
   5   3   9      789.31      819.84     20.85 o 
   7   3   9     2925.71     2949.47     65.78 o 
   9   3   9     1008.25      966.01     28.69 o 
  11   3   9      677.58      723.08     26.84 o 
  13   3   9      911.25      877.69     28.76 o 
  15   3   9      992.22     1101.18     33.33 o 
  17   3   9       35.95       35.37     15.53 o 
  19   3   9        4.19        1.25     14.90 o 
  21   3   9      297.20      286.85     29.46 o 
 -22   4   9     1037.74     1108.95     73.20 o 
 -20   4   9        0.88        0.00     17.92 o 
 -18   4   9      796.25      783.07     41.87 o 
 -16   4   9        4.53       20.20     15.39 o 
 -14   4   9      112.95      165.53     22.01 o 
 -12   4   9      485.82      504.48     37.31 o 
 -10   4   9     1000.14      944.69     31.16 o 
  -8   4   9       64.33       64.43     13.01 o 
  -6   4   9      119.92       92.14     20.39 o 
  -4   4   9      121.10      157.49     13.32 o 
  -2   4   9      436.95      409.67     20.71 o 
   0   4   9     2923.44     2675.09    158.02 o 
   2   4   9     4109.64     4072.61     57.92 o 
   4   4   9      177.27      187.72     21.10 o 
   6   4   9       14.62        8.67     11.86 o 
   8   4   9        0.16       13.22     12.86 o 
  10   4   9     1545.72     1372.98     44.62 o 
  12   4   9       22.09       19.11     14.76 o 
  14   4   9        1.85        4.99     14.96 o 
  16   4   9       37.63       46.75     21.00 o 
  18   4   9      154.06      112.01     64.48 o 
 -17   5   9      155.61      193.31     29.85 o 
 -15   5   9        0.28        3.97     18.34 o 
 -13   5   9      132.94      167.47     24.78 o 
 -11   5   9      274.98      295.61     27.09 o 
  -9   5   9      214.20      233.38     24.65 o 
  -7   5   9     1101.18     1087.51     49.62 o 
  -5   5   9      429.45      400.43     28.24 o 
  -3   5   9        0.04        0.00     12.65 o 
  -1   5   9      104.67      132.91     20.14 o 
   1   5   9       16.10       19.10     12.58 o 
   3   5   9       11.07       19.55     12.77 o 
   5   5   9      122.60      117.31     20.28 o 
   7   5   9      317.19      302.84     27.05 o 
   9   5   9      103.28      103.68     21.17 o 
  11   5   9       62.16       53.36     19.84 o 
  13   5   9      121.75      102.51     25.41 o 
 -10   6   9      136.84        4.68     44.97 o 
  -8   6   9       66.32       19.85     22.16 o 
  -6   6   9       13.95       16.10     20.02 o 
  -4   6   9        2.17        0.00     19.90 o 
  -2   6   9       28.74       40.01     33.04 o 
   0   6   9       52.31       34.79     30.90 o 
   2   6   9       51.10       54.03     49.50 o 
   4   6   9        0.32        0.00     44.37 o 
   6   6   9      285.52      193.34    181.17 o 
   8   6   9      183.46      256.70     63.23 o 
 -24   0  10      431.49      378.74     35.12 o 
 -22   0  10        1.35        0.00     14.26 o 
 -20   0  10        8.62        9.07     13.75 o 
 -18   0  10     2363.76     2207.43     66.54 o 
 -16   0  10      228.88      284.70     18.58 o 
 -14   0  10    16990.40    18332.62    417.18 o 
 -12   0  10     9691.51    10739.86    185.86 o 
 -10   0  10    25280.56    27939.83    459.01 o 
  -8   0  10    50169.98    39323.04  11110.54 o 
  -6   0  10    31162.65    31662.41    964.38 o 
  -4   0  10       87.92       82.28      6.75 o 
  -2   0  10      799.65      883.70     16.50 o 
   0   0  10        0.58        7.41      3.66 o 
   2   0  10      130.03      226.56     32.92 o 
   4   0  10        8.46       16.78      5.12 o 
   6   0  10        1.89       37.84      9.37 o 
   8   0  10    24083.24    26000.52    510.82 o 
  10   0  10        2.88        5.26      6.17 o 
  12   0  10     4814.88     4590.86     71.95 o 
  14   0  10     2705.30     2711.77     60.29 o 
  16   0  10     3018.84     3026.12     68.19 o 
  18   0  10     4922.75     4921.87    118.28 o 
  20   0  10       62.41       84.18     26.73 o 
  22   0  10       94.47      137.28     35.17 o 
 -27   1  10      578.89      670.39     50.66 o 
 -25   1  10     1249.76     1272.28     45.04 o 
 -23   1  10     1027.97     1079.66     39.11 o 
 -21   1  10     2716.99     2650.07     53.89 o 
 -19   1  10     3598.67     3507.54     58.51 o 
 -17   1  10      511.93      495.73     20.23 o 
 -15   1  10       24.68       12.42      5.73 o 
 -13   1  10      296.06      238.41     11.03 o 
 -11   1  10    11636.86    11867.21    894.92 o 
  -9   1  10    10697.29    12181.71    103.49 o 
  -7   1  10      390.85      544.72     11.37 o 
  -5   1  10     4183.14     4544.75     93.67 o 
  -3   1  10     3747.25     3686.74     28.20 o 
  -1   1  10    10175.16    10429.85     83.01 o 
   1   1  10    20777.81    22117.79    285.64 o 
   3   1  10     1534.23     1864.61     22.59 o 
   5   1  10     5220.80     5739.28     72.13 o 
   7   1  10     1735.44     1930.77     27.75 o 
   9   1  10     3310.24     3556.03     60.57 o 
  11   1  10     1655.21     1676.68     30.37 o 
  13   1  10      505.67      468.35     21.34 o 
  15   1  10     1422.62     1216.80    138.97 o 
  17   1  10       21.90       25.12     11.32 o 
  19   1  10      693.58      680.25     30.85 o 
  21   1  10     1890.53     1812.98     57.57 o 
  23   1  10        0.86        3.33     19.12 o 
 -26   2  10        7.45        0.00     27.12 o 
 -24   2  10       15.53       12.06     17.12 o 
 -22   2  10      410.46      231.88     98.31 o 
 -20   2  10       79.63       80.37     15.62 o 
 -18   2  10      691.44      718.87     25.50 o 
 -16   2  10      545.82      562.51     19.57 o 
 -14   2  10      139.50      139.82     11.38 o 
 -12   2  10      192.31      178.49     13.65 o 
 -10   2  10     2202.26     2304.70     39.75 o 
  -8   2  10      427.86      419.87     11.55 o 
  -6   2  10      880.27      841.95     56.42 o 
  -4   2  10    11815.55    12913.29    147.17 o 
  -2   2  10       93.28       93.08      7.87 o 
   0   2  10     1356.67     1699.81     52.59 o 
   2   2  10      444.73      494.12     12.76 o 
   4   2  10    31139.93    32850.04    569.50 o 
   6   2  10     5307.88     5482.34    140.31 o 
   8   2  10      623.80      632.31     18.91 o 
  10   2  10      892.99      870.00     24.21 o 
  12   2  10       80.25       87.11     11.70 o 
  14   2  10        5.05        0.00      9.11 o 
  16   2  10      139.70      140.48     17.99 o 
  18   2  10      206.72      199.49     21.67 o 
  20   2  10        1.13        2.14     13.48 o 
  22   2  10        3.45        0.00     16.55 o 
 -23   3  10       95.37       37.10     23.56 o 
 -21   3  10      219.08      198.59     31.28 o 
 -19   3  10      416.29      407.69     30.16 o 
 -17   3  10      363.57      361.96     26.71 o 
 -15   3  10     2370.97     2385.54     74.97 o 
 -13   3  10     4232.04     4027.17    108.47 o 
 -11   3  10       75.48       58.30      9.79 o 
  -9   3  10     2996.17     3179.77     78.56 o 
  -7   3  10     2082.38     2140.88     33.80 o 
  -5   3  10       38.32       35.16      7.72 o 
  -3   3  10     1960.07     2132.25     37.77 o 
  -1   3  10        3.64       11.38      6.47 o 
   1   3  10        2.01       10.90      7.77 o 
   3   3  10     7665.50     7171.87    245.68 o 
   5   3  10      529.62      492.49     20.93 o 
   7   3  10      125.37      128.46     12.04 o 
   9   3  10     2591.79     2569.79     68.80 o 
  11   3  10        5.14       24.13     10.36 o 
  13   3  10      162.62      135.40     15.74 o 
  15   3  10      928.89      943.23     31.64 o 
  17   3  10      741.02      773.61     51.06 o 
  19   3  10       16.24       23.81     20.48 o 
 -22   4  10      212.16      221.75     43.80 o 
 -20   4  10        9.75        0.00     18.53 o 
 -18   4  10       37.30       31.40     18.18 o 
 -16   4  10     1322.05     1284.19    109.15 o 
 -14   4  10       56.92       72.47     17.88 o 
 -12   4  10      300.44      371.32     25.78 o 
 -10   4  10     5862.23     5754.52    153.40 o 
  -8   4  10       31.02       45.23     11.93 o 
  -6   4  10      216.87      233.32     15.56 o 
  -4   4  10     1946.50     1888.31     35.24 o 
  -2   4  10        4.54        4.69      9.06 o 
   0   4  10     4734.18     4656.02     91.13 o 
   2   4  10     4173.77     4016.50     59.74 o 
   4   4  10      760.88      687.80     27.16 o 
   6   4  10     1369.52     1270.28     41.04 o 
   8   4  10      518.95      464.56     28.66 o 
  10   4  10       60.36       63.88     17.05 o 
  12   4  10      219.19      220.52     24.31 o 
  14   4  10      122.49      125.86     22.67 o 
  16   4  10       78.31       83.21     23.32 o 
  18   4  10      165.18      213.71     44.23 o 
 -17   5  10       28.28       48.94     23.60 o 
 -15   5  10       15.20       14.67     18.37 o 
 -13   5  10      570.76      611.21     46.31 o 
 -11   5  10      237.31      242.52     25.78 o 
  -9   5  10       11.38       10.85     13.90 o 
  -7   5  10      604.90      561.33    107.82 o 
  -5   5  10      137.53      150.47     21.50 o 
  -3   5  10        6.68       13.36     13.28 o 
  -1   5  10      130.91      169.63     18.91 o 
   1   5  10        5.77        5.88     12.30 o 
   3   5  10      621.77      609.01     29.37 o 
   5   5  10      241.51      263.77     25.51 o 
   7   5  10      103.29      104.63     20.75 o 
   9   5  10      345.58      328.04     29.37 o 
  11   5  10      104.42      110.97     23.36 o 
  13   5  10        0.16        0.00     19.72 o 
 -10   6  10        2.95       11.65     26.02 o 
  -8   6  10        2.70        4.74     21.82 o 
  -6   6  10      149.10       55.06     45.79 o 
  -4   6  10      155.97       87.49     59.51 o 
  -2   6  10      246.48      145.31     80.79 o 
   0   6  10      129.97       71.02     46.55 o 
   2   6  10      124.52       35.49     39.35 o 
   4   6  10       17.06        0.00     22.33 o 
   6   6  10       74.51       62.91     33.11 o 
 -27   1  11        6.28        6.72     26.26 o 
 -25   1  11        1.45        0.00     15.90 o 
 -23   1  11     1745.99     1603.89     45.76 o 
 -21   1  11       51.51       51.06     12.68 o 
 -19   1  11      325.07      307.67     19.03 o 
 -17   1  11      566.79      455.35     78.64 o 
 -15   1  11      224.09      245.34     12.21 o 
 -13   1  11      241.23      223.59     10.89 o 
 -11   1  11       42.53       29.24      5.49 o 
  -9   1  11       70.83       55.88      6.40 o 
  -7   1  11      824.04     1066.67     87.20 o 
  -5   1  11     3150.27     3381.86     56.26 o 
  -3   1  11        0.02        2.02      2.29 o 
  -1   1  11     8857.92     9234.85     79.39 o 
   1   1  11    15704.01    16148.89    205.40 o 
   3   1  11     1132.78     1004.61     14.80 o 
   5   1  11      163.72      190.13      8.27 o 
   7   1  11     4378.32     4557.83     63.16 o 
   9   1  11      410.05      357.88     13.50 o 
  11   1  11      115.67      103.59     10.82 o 
  13   1  11        0.38        0.00      7.27 o 
  15   1  11     1568.64     1400.86     42.56 o 
  17   1  11        1.28        5.30     10.55 o 
  19   1  11      537.51      533.56     29.50 o 
  21   1  11      232.86      246.30     27.79 o 
  23   1  11       95.77       78.14     32.06 o 
 -26   2  11      878.90     1001.39     71.15 o 
 -24   2  11      367.79      298.64     48.75 o 
 -22   2  11      712.30      648.78     40.96 o 
 -20   2  11      444.85      451.78     23.03 o 
 -18   2  11      504.49      531.52     22.51 o 
 -16   2  11     2085.83     2072.78     34.26 o 
 -14   2  11     5055.53     5128.30     70.95 o 
 -12   2  11     3028.73     3106.05     48.89 o 
 -10   2  11      499.86      435.04     13.03 o 
  -8   2  11       76.86       71.31      6.34 o 
  -6   2  11        7.94       29.71      4.41 o 
  -4   2  11      216.94      245.73     11.48 o 
  -2   2  11      532.64      667.52     16.55 o 
   0   2  11      758.80      809.43     17.74 o 
   2   2  11     4893.51     5265.22    116.14 o 
   4   2  11     7758.61     7872.79    116.78 o 
   6   2  11        3.96        2.05      5.05 o 
   8   2  11     3646.30     3719.74     63.16 o 
  10   2  11      649.72      681.11     21.41 o 
  12   2  11     2458.66     2293.85     42.48 o 
  14   2  11      996.07     1022.02     32.36 o 
  16   2  11     1444.43     1359.35     39.74 o 
  18   2  11       78.59       94.03     17.84 o 
  20   2  11      440.17      469.38     38.80 o 
  22   2  11      416.33      381.03     41.08 o 
 -23   3  11      165.54       61.96     26.23 o 
 -21   3  11      220.04      228.16     27.50 o 
 -19   3  11        4.11       14.31     14.35 o 
 -17   3  11       19.87       20.81     14.14 o 
 -15   3  11      695.55      692.74     31.78 o 
 -13   3  11     3252.37     3198.87     99.17 o 
 -11   3  11     2253.47     2430.23     45.71 o 
  -9   3  11        0.55        5.42      6.89 o 
  -7   3  11     1055.55      953.36    113.90 o 
  -5   3  11     4737.97     4294.89    110.22 o 
  -3   3  11      932.69      907.70     22.31 o 
  -1   3  11    11358.55    11268.46    194.24 o 
   1   3  11      537.16      476.04     19.55 o 
   3   3  11      801.14      827.45     25.38 o 
   5   3  11     7055.10     7344.44    108.38 o 
   7   3  11       51.06       76.86     14.27 o 
   9   3  11      291.20      235.29     21.18 o 
  11   3  11      736.02      733.00     32.37 o 
  13   3  11      147.66      132.45     20.23 o 
  15   3  11        0.31       12.68     15.86 o 
  17   3  11      308.24      339.82     35.39 o 
  19   3  11       88.63       76.89     26.51 o 
 -22   4  11      234.53      300.61     67.76 o 
 -20   4  11      316.18      358.98     33.60 o 
 -18   4  11      444.69      485.29     34.60 o 
 -16   4  11      184.90      181.38     24.29 o 
 -14   4  11        0.88        6.73     13.44 o 
 -12   4  11       39.21       54.32     14.94 o 
 -10   4  11      673.51      692.19     28.04 o 
  -8   4  11      343.06      372.45     28.54 o 
  -6   4  11      140.28      174.82     14.63 o 
  -4   4  11        7.67       20.50     10.16 o 
  -2   4  11        5.55        8.68      9.52 o 
   0   4  11     4494.04     3745.21    621.81 o 
   2   4  11     1546.36     1444.57     37.06 o 
   4   4  11     2534.61     2340.66     57.18 o 
   6   4  11      177.10      200.12     21.48 o 
   8   4  11     2200.22     1960.36     52.41 o 
  10   4  11      205.72      199.86     23.71 o 
  12   4  11       35.29       25.96     15.39 o 
  14   4  11      239.56      224.35     27.35 o 
  16   4  11      146.78      110.52     54.55 o 
 -17   5  11      281.45      331.46     34.48 o 
 -15   5  11      199.27      265.21     29.85 o 
 -13   5  11       64.83       72.53     21.04 o 
 -11   5  11        8.32       16.81     15.66 o 
  -9   5  11     1216.16     1168.81     43.73 o 
  -7   5  11      389.37      340.32     71.90 o 
  -5   5  11        2.55        7.47     14.17 o 
  -3   5  11      132.41      138.47     21.32 o 
  -1   5  11        4.60       13.66     12.97 o 
   1   5  11       33.87       43.75     14.63 o 
   3   5  11      599.33      587.51     33.39 o 
   5   5  11       23.46       14.69     15.43 o 
   7   5  11       16.11       26.61     16.91 o 
   9   5  11       19.63       27.26     17.72 o 
  11   5  11        4.40        1.91     17.50 o 
  13   5  11       91.46      113.75     25.98 o 
 -10   6  11      404.96      364.76    116.56 o 
  -8   6  11       80.42       65.57     27.26 o 
  -6   6  11       41.53       61.55     23.75 o 
  -4   6  11       54.41       48.81     22.62 o 
  -2   6  11       26.84       56.50     23.32 o 
   0   6  11       24.87       26.96     21.06 o 
   2   6  11      117.06       79.84     26.62 o 
   4   6  11        0.02        4.31     22.88 o 
   6   6  11       31.21       59.00     24.38 o 
 -26   0  12     1697.21     1453.81    229.37 o 
 -24   0  12      996.28     1063.66     61.12 o 
 -22   0  12     1250.46     1250.23     49.99 o 
 -20   0  12      179.05      116.98     20.53 o 
 -18   0  12     6402.10     6486.90    129.86 o 
 -16   0  12       15.84       40.85     10.36 o 
 -14   0  12     5724.87     6354.49     82.02 o 
 -12   0  12     1240.28     1214.03     28.91 o 
 -10   0  12      354.69      276.91     32.37 o 
  -8   0  12    21595.86    22992.06    684.89 o 
  -6   0  12     9283.66    10648.28    329.39 o 
  -4   0  12     6448.36     7707.89    117.27 o 
  -2   0  12    13428.83    13294.24    115.01 o 
   0   0  12      411.80      215.89     10.37 o 
   2   0  12       61.07       60.07     12.74 o 
   4   0  12     6355.02     6237.30     96.41 o 
   6   0  12      579.38      614.82     22.87 o 
   8   0  12    19309.30    20273.07    422.36 o 
  10   0  12      357.00      387.65     22.57 o 
  12   0  12      265.04      242.37     20.81 o 
  14   0  12      446.09      398.91     27.08 o 
  16   0  12      912.28      866.33     51.68 o 
  18   0  12     1265.65     1343.71     66.29 o 
  20   0  12      133.52       92.75     29.29 o 
  22   0  12      165.64      163.97     47.76 o 
 -27   1  12      727.81      689.68     39.65 o 
 -25   1  12      175.81      210.90     24.65 o 
 -23   1  12      121.32      162.18     20.81 o 
 -21   1  12      577.46      640.64     26.32 o 
 -19   1  12      159.80      150.73     15.26 o 
 -17   1  12        6.46        4.51      6.67 o 
 -15   1  12      938.01      907.81     20.13 o 
 -13   1  12       71.92       65.51      7.40 o 
 -11   1  12      485.08      409.72     27.36 o 
  -9   1  12      722.60      824.27     15.79 o 
  -7   1  12      134.26      146.09      7.39 o 
  -5   1  12     1648.34     1551.88     34.12 o 
  -3   1  12     6828.13     8126.18     57.78 o 
  -1   1  12       23.56       41.75      3.78 o 
   1   1  12    13511.85    15029.86    229.91 o 
   3   1  12     1075.85     1108.12     16.05 o 
   5   1  12       10.35       11.02      4.08 o 
   7   1  12     1069.31     1015.47     17.35 o 
   9   1  12        0.68        8.69      5.75 o 
  11   1  12     1471.36     1410.56     29.26 o 
  13   1  12      312.45      314.75     19.69 o 
  15   1  12      502.44      399.83     71.21 o 
  17   1  12     1187.27     1105.88     58.07 o 
  19   1  12      231.61      273.76     24.40 o 
  21   1  12       19.06       18.43     17.92 o 
 -26   2  12       36.59       10.13     26.33 o 
 -24   2  12       13.78       12.19     15.29 o 
 -22   2  12      616.64      649.75     31.33 o 
 -20   2  12        7.58        7.17     10.91 o 
 -18   2  12      924.86      924.17     28.36 o 
 -16   2  12       61.86       62.72     10.13 o 
 -14   2  12        6.01        3.97      6.58 o 
 -12   2  12     3684.03     3753.67     49.82 o 
 -10   2  12       28.46       35.72      6.12 o 
  -8   2  12     1348.24     1381.13     29.52 o 
  -6   2  12      104.38       82.03      8.42 o 
  -4   2  12     3152.63     3279.82     36.77 o 
  -2   2  12      228.15      191.43     10.53 o 
   0   2  12      155.39      202.16     10.46 o 
   2   2  12     2089.48     2097.76     61.07 o 
   4   2  12     1326.07     1463.33     23.41 o 
   6   2  12     1368.78     1395.87     50.90 o 
   8   2  12      147.00      134.55     11.39 o 
  10   2  12      957.43      953.55     25.11 o 
  12   2  12        0.44        0.00      7.63 o 
  14   2  12      100.37       89.59     14.47 o 
  16   2  12        5.71       18.72     11.79 o 
  18   2  12      163.35      153.94     20.96 o 
  20   2  12       15.85       18.36     16.20 o 
 -23   3  12      163.19       50.32     24.94 o 
 -21   3  12      229.09      245.77     27.92 o 
 -19   3  12       49.37       73.98     18.45 o 
 -17   3  12      263.93      255.27     24.15 o 
 -15   3  12     7113.08     6958.74    221.20 o 
 -13   3  12      418.65      413.96     25.10 o 
 -11   3  12      590.98      596.10     21.13 o 
  -9   3  12      215.28      196.55     13.82 o 
  -7   3  12      160.52      155.89     16.39 o 
  -5   3  12        4.59        8.22      6.79 o 
  -3   3  12      644.95      525.82     21.12 o 
  -1   3  12      763.40      769.17     21.02 o 
   1   3  12     2244.36     2132.55     55.72 o 
   3   3  12      702.16      680.54     24.13 o 
   5   3  12       25.30       25.46      9.91 o 
   7   3  12       97.96       83.15     15.16 o 
   9   3  12      243.54      220.14     21.08 o 
  11   3  12       25.58       51.79     15.20 o 
  13   3  12      154.49      137.33     20.28 o 
  15   3  12      642.85      665.90     41.14 o 
  17   3  12       21.14       33.08     21.06 o 
  19   3  12      169.70      121.49     47.84 o 
 -22   4  12      105.04      112.28     55.53 o 
 -20   4  12      167.71      156.13     27.39 o 
 -18   4  12      102.35      110.36     22.34 o 
 -16   4  12      158.60      144.95     22.48 o 
 -14   4  12      559.98      599.92     32.64 o 
 -12   4  12      603.78      604.67     31.07 o 
 -10   4  12      183.63      177.79     18.24 o 
  -8   4  12      924.21      859.30     29.75 o 
  -6   4  12     1469.82     1348.33     44.72 o 
  -4   4  12       13.91       17.02     10.54 o 
  -2   4  12     1749.54     1709.12     39.22 o 
   0   4  12       85.64       86.58     16.93 o 
   2   4  12     5763.43     5642.69     74.31 o 
   4   4  12     1283.68     1260.78     35.68 o 
   6   4  12       83.59      100.37     17.95 o 
   8   4  12     1044.14      972.15     39.10 o 
  10   4  12        6.28       17.35     15.03 o 
  12   4  12        5.74        6.40     15.07 o 
  14   4  12      214.97      284.26     29.37 o 
  16   4  12      220.60      136.54     67.09 o 
 -17   5  12      477.86      635.55     47.53 o 
 -15   5  12      289.93      378.90     33.48 o 
 -13   5  12     1383.02     1390.18     50.45 o 
 -11   5  12      707.22      696.34     36.47 o 
  -9   5  12       56.63       76.85     19.77 o 
  -7   5  12      520.30      589.22     34.42 o 
  -5   5  12      705.59      797.24     36.98 o 
  -3   5  12       32.67       30.55     15.66 o 
  -1   5  12     1314.81     1350.66     40.12 o 
   1   5  12      693.67      645.06     29.81 o 
   3   5  12     1226.72     1171.42     44.33 o 
   5   5  12      224.25      253.35     26.29 o 
   7   5  12      458.45      536.25     34.54 o 
   9   5  12       38.05       42.46     18.67 o 
  11   5  12        9.36       18.67     19.59 o 
  13   5  12      310.58      418.40     37.36 o 
 -10   6  12        0.22       10.69     25.53 o 
  -8   6  12        0.95       12.21     24.49 o 
  -6   6  12        5.53       10.52     21.30 o 
  -4   6  12       89.54      125.23     26.57 o 
  -2   6  12        3.51        0.00     20.55 o 
   0   6  12        0.57        0.92     20.31 o 
   2   6  12        0.31        9.94     24.87 o 
   4   6  12      141.98       85.25     43.58 o 
   6   6  12      170.83      229.04     35.84 o 
 -27   1  13      400.54      439.61     44.25 o 
 -25   1  13        7.34       13.86     15.78 o 
 -23   1  13       12.31        5.88     12.82 o 
 -21   1  13       62.93       97.11     14.76 o 
 -19   1  13      272.93      150.14     47.33 o 
 -17   1  13       10.74       15.10      7.43 o 
 -15   1  13      113.62      111.40      9.82 o 
 -13   1  13      320.22      271.33     50.01 o 
 -11   1  13        4.82        7.99      5.58 o 
  -9   1  13    19668.54    21472.92    371.59 o 
  -7   1  13     4452.55     4955.88     92.02 o 
  -5   1  13     1083.91     1064.41     21.82 o 
  -3   1  13     1203.13     1031.84     13.27 o 
  -1   1  13     1544.92     1792.53     28.21 o 
   1   1  13     2212.79     2376.57     36.93 o 
   3   1  13     2957.22     3114.56     47.12 o 
   5   1  13        9.09        8.35      3.90 o 
   7   1  13      725.03      784.17     15.89 o 
   9   1  13      231.76      244.06     12.39 o 
  11   1  13      330.51      356.64     16.81 o 
  13   1  13     1423.97     1282.13     89.04 o 
  15   1  13       34.28       32.49     10.79 o 
  17   1  13       46.97       72.47     15.44 o 
  19   1  13      876.57      833.76     35.24 o 
  21   1  13      353.55      376.58     33.55 o 
 -26   2  13      274.64      243.57     65.19 o 
 -24   2  13     1337.20     1471.60     47.51 o 
 -22   2  13      270.23      305.10     24.72 o 
 -20   2  13      271.25      256.35     19.99 o 
 -18   2  13     2733.12     2658.94     68.58 o 
 -16   2  13      444.53      482.31     20.14 o 
 -14   2  13     8805.34     8964.43    142.58 o 
 -12   2  13     4276.86     4418.68     55.22 o 
 -10   2  13      796.32      853.61     21.43 o 
  -8   2  13      962.76      890.54     68.24 o 
  -6   2  13     3467.13     3734.78     74.57 o 
  -4   2  13     4762.11     5387.88     54.81 o 
  -2   2  13     8647.07     9388.28     69.38 o 
   0   2  13      110.02      113.75      8.91 o 
   2   2  13     1402.88     1588.14     31.94 o 
   4   2  13    19457.06    20264.16    326.32 o 
   6   2  13     3519.48     3523.03     62.65 o 
   8   2  13      100.52      119.85     11.22 o 
  10   2  13       81.39       98.79     11.68 o 
  12   2  13      740.48      767.40     24.90 o 
  14   2  13      252.16      267.16     20.35 o 
  16   2  13     1785.09     1696.80     46.88 o 
  18   2  13      411.13      448.18     35.78 o 
  20   2  13       12.34       11.48     15.86 o 
 -23   3  13        0.04        0.00     22.27 o 
 -21   3  13      846.04      824.29     40.70 o 
 -19   3  13       57.18       82.58     19.44 o 
 -17   3  13      209.70      218.87     23.66 o 
 -15   3  13      643.44      697.67     45.39 o 
 -13   3  13      958.43     1001.43     31.47 o 
 -11   3  13     1650.88     1644.58     33.14 o 
  -9   3  13      367.84      346.62     16.78 o 
  -7   3  13     4099.50     4063.85     70.56 o 
  -5   3  13     1001.09      940.81     26.18 o 
  -3   3  13     1660.12     1504.50     31.61 o 
  -1   3  13     1250.20     1145.16     28.26 o 
   1   3  13     1391.58     1318.30     31.46 o 
   3   3  13     7912.50     7698.63     98.90 o 
   5   3  13      146.21      137.42     14.64 o 
   7   3  13     2147.03     1956.53     47.54 o 
   9   3  13      170.01      137.23     18.59 o 
  11   3  13      717.60      592.51     30.47 o 
  13   3  13      856.74      788.26     37.01 o 
  15   3  13       13.48       31.30     20.13 o 
  17   3  13      106.67       89.70     26.41 o 
  19   3  13      232.20      108.58     62.98 o 
 -22   4  13        0.17        0.00     41.80 o 
 -20   4  13      126.75      116.34     24.75 o 
 -18   4  13      777.51      805.77     41.02 o 
 -16   4  13      249.99      255.48     26.74 o 
 -14   4  13        0.35        0.83     13.26 o 
 -12   4  13      434.02      411.12     27.69 o 
 -10   4  13      115.94      134.07     16.91 o 
  -8   4  13      504.13      460.60     88.11 o 
  -6   4  13      495.88      521.81     21.81 o 
  -4   4  13      129.16      137.23     15.81 o 
  -2   4  13       18.82       25.71     11.00 o 
   0   4  13     1559.93     1397.02     41.52 o 
   2   4  13      400.87      390.05     23.11 o 
   4   4  13      223.45      222.14     22.14 o 
   6   4  13     1052.45     1013.07     39.01 o 
   8   4  13        0.33        2.92     12.64 o 
  10   4  13      184.59      193.21     23.50 o 
  12   4  13       53.43       67.33     19.18 o 
  14   4  13       15.41       20.02     18.86 o 
  16   4  13        6.88        0.00     22.18 o 
 -17   5  13        7.29       15.91     21.38 o 
 -15   5  13       22.31       50.74     22.16 o 
 -13   5  13      853.75      785.78     40.38 o 
 -11   5  13       25.81       22.70     16.37 o 
  -9   5  13      339.33      313.24     28.62 o 
  -7   5  13      301.75      312.14     27.39 o 
  -5   5  13        0.01        0.00     13.41 o 
  -3   5  13      217.02      205.95     23.84 o 
  -1   5  13      210.43      238.85     22.01 o 
   1   5  13       93.04      104.21     18.08 o 
   3   5  13        5.76        8.90     14.68 o 
   5   5  13        0.57        6.67     14.96 o 
   7   5  13      289.37      322.26     29.61 o 
   9   5  13      300.78      315.12     31.38 o 
  11   5  13        0.36        9.06     19.83 o 
  13   5  13       59.27       77.21     28.84 o 
 -10   6  13       11.17       45.12     32.73 o 
  -8   6  13      385.41      416.78     51.83 o 
  -6   6  13      110.88      126.83     27.34 o 
  -4   6  13       28.77       25.83     22.21 o 
  -2   6  13       69.11       83.59     25.50 o 
   0   6  13       12.74       24.96     22.21 o 
   2   6  13        8.05        0.00     23.74 o 
   4   6  13        1.69        0.00     20.25 o 
 -26   0  14      159.36      106.95     27.51 o 
 -24   0  14      800.03      800.22     45.47 o 
 -22   0  14     1720.90     1632.35     56.87 o 
 -20   0  14     2122.41     2161.16     60.37 o 
 -18   0  14     1953.73     1669.08     49.92 o 
 -16   0  14     4616.25     4138.42    100.13 o 
 -14   0  14     3859.95     3961.39    202.53 o 
 -12   0  14     4024.03     4568.86     65.96 o 
 -10   0  14     6201.95     6233.55    172.43 o 
  -8   0  14        3.88       10.17      6.10 o 
  -6   0  14       44.61       32.67      7.60 o 
  -4   0  14      413.70      664.39     17.74 o 
  -2   0  14     4005.45     4165.30     51.19 o 
   0   0  14     6152.94     6148.80     86.59 o 
   2   0  14      512.91      454.31     97.80 o 
   4   0  14        0.30        0.83      5.00 o 
   6   0  14      138.59      117.06     11.07 o 
   8   0  14     1794.74     1816.71     70.09 o 
  10   0  14      161.80      153.34     17.71 o 
  12   0  14      113.50       90.22     16.15 o 
  14   0  14       91.89       98.47     18.20 o 
  16   0  14     3640.32     3619.55    138.23 o 
  18   0  14      866.32      881.77     55.38 o 
  20   0  14       95.88       99.15     29.84 o 
  22   0  14      240.55      281.35     48.89 o 
 -27   1  14      222.65      221.83     27.78 o 
 -25   1  14      113.14      121.40     27.21 o 
 -23   1  14      160.16      166.02     20.52 o 
 -21   1  14      320.26      343.96     31.76 o 
 -19   1  14      230.47      246.82     15.99 o 
 -17   1  14       51.03       62.65      9.88 o 
 -15   1  14     2965.86     2620.69    216.35 o 
 -13   1  14     2339.27     2321.99     52.20 o 
 -11   1  14      969.83     1045.30     19.17 o 
  -9   1  14    13575.82    15147.32    307.29 o 
  -7   1  14     3976.27     4591.58     73.41 o 
  -5   1  14     4943.26     5167.59     77.35 o 
  -3   1  14      629.28      707.56     11.57 o 
  -1   1  14      278.50      256.35      8.06 o 
   1   1  14        0.48        2.50      3.38 o 
   3   1  14       57.76       45.75      5.43 o 
   5   1  14      135.78      137.95      8.08 o 
   7   1  14      459.11      432.39     12.95 o 
   9   1  14     2723.91     2631.11     35.54 o 
  11   1  14     3048.58     3084.81     88.77 o 
  13   1  14     2002.71     1913.62     47.54 o 
  15   1  14      944.55      905.82     36.42 o 
  17   1  14      751.38      736.51     31.71 o 
  19   1  14      113.90       82.70     19.04 o 
  21   1  14      568.94      553.48     39.01 o 
 -26   2  14       11.09        0.00     39.69 o 
 -24   2  14      193.99      227.16     33.37 o 
 -22   2  14       27.11       47.68     20.19 o 
 -20   2  14      505.48      536.01     24.51 o 
 -18   2  14      526.77      567.93     21.38 o 
 -16   2  14      226.39      233.64     14.71 o 
 -14   2  14     3551.85     3662.21     69.22 o 
 -12   2  14     1369.21     1404.45     23.78 o 
 -10   2  14        5.85        2.18      4.88 o 
  -8   2  14      296.39      304.84     10.22 o 
  -6   2  14       24.04       15.21      5.67 o 
  -4   2  14     1466.59     1473.58     26.22 o 
  -2   2  14     1502.09     1554.89     26.43 o 
   0   2  14        0.47        5.56      5.46 o 
   2   2  14      194.94      193.12      8.62 o 
   4   2  14     1346.57     1259.70     21.64 o 
   6   2  14      144.25      139.04      9.87 o 
   8   2  14      450.05      468.52     18.07 o 
  10   2  14      995.58      916.96     25.62 o 
  12   2  14       55.63       54.68     10.85 o 
  14   2  14        5.24        8.12     10.81 o 
  16   2  14      302.91      304.62     23.96 o 
  18   2  14      242.23      285.48     24.92 o 
  20   2  14       30.02       35.38     17.45 o 
 -23   3  14        6.92        0.00     21.13 o 
 -21   3  14       64.59       82.64     21.06 o 
 -19   3  14     1897.48     1917.13     55.59 o 
 -17   3  14      387.12      413.30     29.38 o 
 -15   3  14       83.11      104.44     18.33 o 
 -13   3  14     4100.56     4020.48     96.95 o 
 -11   3  14       31.78       39.77      9.48 o 
  -9   3  14     1823.84     1754.74     51.81 o 
  -7   3  14      545.15      551.01     21.43 o 
  -5   3  14     1682.16     1633.48     35.35 o 
  -3   3  14      183.29      185.03     13.04 o 
  -1   3  14      572.37      591.38     19.26 o 
   1   3  14        0.83        9.66      8.84 o 
   3   3  14     1718.71     1652.83     36.56 o 
   5   3  14     2098.77     2022.30     47.39 o 
   7   3  14     5178.85     4768.22     73.60 o 
   9   3  14      284.82      314.33     24.65 o 
  11   3  14       83.30       72.30     17.02 o 
  13   3  14       91.37      105.62     19.58 o 
  15   3  14      231.44      259.77     31.95 o 
  17   3  14       17.40       15.95     22.44 o 
  19   3  14       58.61       67.91     49.50 o 
 -20   4  14       78.74       66.73     22.39 o 
 -18   4  14        6.00       17.39     17.64 o 
 -16   4  14      101.81      116.67     21.41 o 
 -14   4  14      394.59      436.43     30.61 o 
 -12   4  14      569.67      589.34     31.50 o 
 -10   4  14     2305.95     2335.10     85.76 o 
  -8   4  14       72.11       52.51     11.90 o 
  -6   4  14      756.97      769.95     25.51 o 
  -4   4  14      670.33      647.76     26.57 o 
  -2   4  14      282.19      300.07     20.67 o 
   0   4  14     2641.97     2405.64     80.63 o 
   2   4  14      869.73      800.59     30.03 o 
   4   4  14      212.03      191.23     21.37 o 
   6   4  14     2399.31     2175.20     54.84 o 
   8   4  14      436.19      429.45     29.31 o 
  10   4  14      153.43      165.17     23.13 o 
  12   4  14      635.77      622.46     36.59 o 
  14   4  14       36.79       15.86     18.55 o 
  16   4  14      345.17      150.32     47.91 o 
 -17   5  14      227.76      271.65     33.11 o 
 -15   5  14      480.28      593.87     39.77 o 
 -13   5  14       44.09       77.41     21.48 o 
 -11   5  14      300.96      278.81     33.07 o 
  -9   5  14      625.85      685.97     36.99 o 
  -7   5  14      377.15      415.26     30.30 o 
  -5   5  14      161.79      156.53     22.92 o 
  -3   5  14      708.44      847.62     38.28 o 
  -1   5  14        0.08        0.00     12.42 o 
   1   5  14      100.30       99.80     18.11 o 
   3   5  14      996.92     1035.94     42.48 o 
   5   5  14      118.24      158.11     23.79 o 
   7   5  14       98.74      113.52     22.37 o 
   9   5  14       98.35      115.62     24.82 o 
  11   5  14       69.34       79.93     23.92 o 
 -10   6  14       70.07      113.73     39.21 o 
  -8   6  14       44.60       73.55     25.77 o 
  -6   6  14      183.07      202.18     30.67 o 
  -4   6  14       46.34       75.56     25.59 o 
  -2   6  14        0.19        0.93     21.18 o 
   0   6  14       70.95      110.88     32.43 o 
   2   6  14        4.17        1.68     25.05 o 
   4   6  14       89.62       67.41     27.87 o 
 -27   1  15        3.28       18.73     19.32 o 
 -25   1  15      137.10      178.26     23.55 o 
 -23   1  15      210.90      235.48     26.39 o 
 -21   1  15     1199.88     1123.10     41.48 o 
 -19   1  15     1514.93     1382.25     37.21 o 
 -17   1  15      229.54      208.13     45.07 o 
 -15   1  15      181.17      194.87     12.20 o 
 -13   1  15     3483.97     3495.91     82.76 o 
 -11   1  15      105.11       90.50      7.83 o 
  -9   1  15     2917.25     3156.50     66.31 o 
  -7   1  15      467.20      438.71     11.51 o 
  -5   1  15        8.17        7.69      3.53 o 
  -3   1  15     3820.95     4375.52     55.18 o 
  -1   1  15     2204.55     2087.96     21.06 o 
   1   1  15      194.47      160.14      7.76 o 
   3   1  15     1559.06     1451.20     20.06 o 
   5   1  15     6856.83     7205.64    106.23 o 
   7   1  15     1381.62     1330.92     35.15 o 
   9   1  15      377.53      407.56     17.03 o 
  11   1  15     2005.96     1940.51     42.72 o 
  13   1  15     1063.99     1027.39     40.21 o 
  15   1  15      171.49      203.57     19.21 o 
  17   1  15      241.38      250.99     22.70 o 
  19   1  15       16.09       16.96     15.39 o 
  21   1  15       28.76       33.82     21.02 o 
 -26   2  15      160.71      106.84     48.59 o 
 -24   2  15       24.10       39.16     22.06 o 
 -22   2  15     2250.54     2226.74     73.54 o 
 -20   2  15      342.15      354.50     27.76 o 
 -18   2  15      363.88      295.15     23.88 o 
 -16   2  15       19.42       16.43      9.97 o 
 -14   2  15      483.06      435.66     19.14 o 
 -12   2  15     2118.46     2117.14     56.58 o 
 -10   2  15     3912.11     3917.71     87.79 o 
  -8   2  15      262.96      300.05     14.34 o 
  -6   2  15        0.41        5.83      5.48 o 
  -4   2  15     4209.15     4039.02     43.48 o 
  -2   2  15      843.34      736.66     19.16 o 
   0   2  15     2769.49     2858.27     36.31 o 
   2   2  15      369.11      396.54     11.29 o 
   4   2  15      648.71      675.64     16.55 o 
   6   2  15      189.74      190.20     12.53 o 
   8   2  15      395.80      458.81     18.29 o 
  10   2  15       77.07       70.04     11.41 o 
  12   2  15      247.05      236.10     17.07 o 
  14   2  15      418.31      495.37     26.02 o 
  16   2  15      210.09      242.54     22.66 o 
  18   2  15       34.27       64.84     17.62 o 
  20   2  15      245.24      303.38     28.92 o 
 -23   3  15      505.41       81.64     31.38 o 
 -21   3  15      598.45      546.40     45.68 o 
 -19   3  15      175.25      205.43     24.62 o 
 -17   3  15       58.09       53.19     17.43 o 
 -15   3  15        0.06        1.30     12.36 o 
 -13   3  15     1122.01     1107.80     29.76 o 
 -11   3  15     1132.94     1070.03     33.47 o 
  -9   3  15       28.80       35.32      8.33 o 
  -7   3  15      401.72      399.63     17.45 o 
  -5   3  15     3072.93     2890.58     41.44 o 
  -3   3  15      529.73      509.01     18.79 o 
  -1   3  15      556.57      501.72     21.02 o 
   1   3  15       30.68       43.93     10.60 o 
   3   3  15     6541.74     6379.72    106.13 o 
   5   3  15     1192.10     1075.36     53.65 o 
   7   3  15      571.46      516.07     28.17 o 
   9   3  15      646.66      593.23     30.42 o 
  11   3  15      631.91      595.63     31.41 o 
  13   3  15        0.09        8.93     14.74 o 
  15   3  15      368.17      359.93     36.41 o 
  17   3  15      600.22      526.98     76.06 o 
 -20   4  15       39.34       40.72     20.22 o 
 -18   4  15      190.65      245.65     27.99 o 
 -16   4  15      128.10      149.13     23.40 o 
 -14   4  15      153.80      169.75     23.07 o 
 -12   4  15        1.24        0.00     11.12 o 
 -10   4  15     2871.21     2918.70     59.69 o 
  -8   4  15      105.19      109.52     14.29 o 
  -6   4  15      591.25      538.89     22.56 o 
  -4   4  15      365.35      364.72     21.92 o 
  -2   4  15      995.34      971.39     31.89 o 
   0   4  15     2223.80     2122.15     45.43 o 
   2   4  15     1135.95     1139.73     35.13 o 
   4   4  15      427.25      423.11     27.61 o 
   6   4  15        0.03        5.08     12.70 o 
   8   4  15       20.86       18.34     14.77 o 
  10   4  15      656.92      640.67     35.68 o 
  12   4  15        4.58        1.00     15.63 o 
  14   4  15        9.61        3.06     17.88 o 
 -17   5  15      304.60      366.53     35.94 o 
 -15   5  15        0.23        6.68     19.24 o 
 -13   5  15       24.61       30.26     18.95 o 
 -11   5  15       41.00       51.22     22.40 o 
  -9   5  15      324.42      254.04     72.95 o 
  -7   5  15      253.06      302.67     27.24 o 
  -5   5  15      159.01      170.21     23.24 o 
  -3   5  15        6.75       17.32     13.87 o 
  -1   5  15        4.18        9.06     13.21 o 
   1   5  15      212.70      226.75     22.60 o 
   3   5  15      257.18      235.37     26.58 o 
   5   5  15      373.90      330.54     29.82 o 
   7   5  15       74.70      104.67     22.60 o 
   9   5  15      281.10      334.01     33.04 o 
  11   5  15       14.43       29.38     22.24 o 
  -8   6  15      109.32      103.12     27.45 o 
  -6   6  15       46.82       45.75     25.38 o 
  -4   6  15       16.18       17.87     22.79 o 
  -2   6  15       29.78       29.88     23.51 o 
   0   6  15       20.89       21.27     27.37 o 
   2   6  15       81.39       65.34     29.28 o 
 -26   0  16      730.82      802.45     49.37 o 
 -24   0  16      907.78      817.45     45.58 o 
 -22   0  16      456.14      514.22     35.97 o 
 -20   0  16     3862.49     3261.12    102.91 o 
 -18   0  16      131.87      208.85     19.24 o 
 -16   0  16       50.55       76.30     12.83 o 
 -14   0  16      395.47      421.27     20.67 o 
 -12   0  16    10605.60    11019.03    367.58 o 
 -10   0  16    15413.03    16254.69    489.29 o 
  -8   0  16        8.62       12.21      6.17 o 
  -6   0  16     6216.01     6873.88     93.64 o 
  -4   0  16    15041.90    16117.63    191.12 o 
  -2   0  16        0.97       15.86      5.65 o 
   0   0  16    12737.40    14088.38    296.28 o 
   2   0  16      127.41       70.39     28.47 o 
   4   0  16      657.12      608.36     20.43 o 
   6   0  16     2829.18     3045.85     94.45 o 
   8   0  16    12285.90    12696.65    271.05 o 
  10   0  16     2458.51     2614.98     56.72 o 
  12   0  16     2856.89     2698.35     61.63 o 
  14   0  16     2446.90     2311.68     77.68 o 
  16   0  16       13.99       26.68     19.20 o 
  18   0  16      185.49      147.26     31.42 o 
  20   0  16     1167.63     1157.34     70.40 o 
 -27   1  16       42.00       57.48     21.04 o 
 -25   1  16      668.09      683.90     34.67 o 
 -23   1  16     1761.08     1733.77     43.00 o 
 -21   1  16      117.04      155.86     16.96 o 
 -19   1  16      629.09      598.03     50.53 o 
 -17   1  16      292.49      333.64     15.06 o 
 -15   1  16     4749.91     4996.59    113.98 o 
 -13   1  16     6708.11     6739.26    106.73 o 
 -11   1  16        3.68        4.27      4.59 o 
  -9   1  16      916.08     1128.51     19.15 o 
  -7   1  16     4523.26     4824.86     61.74 o 
  -5   1  16      277.89      349.18      9.79 o 
  -3   1  16     2031.76     2316.07     93.37 o 
  -1   1  16      197.67      215.88      9.25 o 
   1   1  16     2117.39     2262.12     27.00 o 
   3   1  16     1456.96     1580.13     23.19 o 
   5   1  16        2.85        3.65      4.95 o 
   7   1  16     4762.73     4987.40    114.42 o 
   9   1  16      338.39      333.74     16.25 o 
  11   1  16     1573.50     1542.13     37.03 o 
  13   1  16       11.09       15.40     10.40 o 
  15   1  16       71.11       71.25     14.35 o 
  17   1  16      185.44      183.37     21.16 o 
  19   1  16        4.99        0.00     14.76 o 
  21   1  16      103.16      124.33     36.46 o 
 -24   2  16       90.16      143.99     29.65 o 
 -22   2  16      163.32      169.61     29.15 o 
 -20   2  16       54.82       67.15     17.92 o 
 -18   2  16       59.10       76.17     14.31 o 
 -16   2  16        0.49        0.00      8.81 o 
 -14   2  16      394.15      413.26     18.90 o 
 -12   2  16      268.58      271.22     16.00 o 
 -10   2  16      595.37      508.67     75.66 o 
  -8   2  16     1046.27      990.02     23.87 o 
  -6   2  16     6856.35     7414.41     98.58 o 
  -4   2  16      585.15      606.03     18.62 o 
  -2   2  16       12.62        2.63      5.48 o 
   0   2  16     1761.02     1814.60     29.52 o 
   2   2  16     4831.53     4834.03    174.46 o 
   4   2  16      427.31      394.17     18.12 o 
   6   2  16      622.85      588.33     19.26 o 
   8   2  16      409.82      382.90     17.13 o 
  10   2  16      939.29      785.40     24.89 o 
  12   2  16      910.41      865.79     30.48 o 
  14   2  16     1089.69      972.18     34.14 o 
  16   2  16      118.84      130.51     19.28 o 
  18   2  16       69.12       76.98     18.44 o 
  20   2  16        2.43        6.79     44.07 o 
 -23   3  16      423.70       35.84     24.63 o 
 -21   3  16      112.03      141.47     24.28 o 
 -19   3  16      345.78      371.64     30.36 o 
 -17   3  16      874.39      812.37     36.84 o 
 -15   3  16     4069.72     3923.04     82.36 o 
 -13   3  16     3217.66     3131.76     63.14 o 
 -11   3  16       25.01       21.37      8.98 o 
  -9   3  16      281.60      318.66     17.09 o 
  -7   3  16      265.13      266.96     15.82 o 
  -5   3  16      202.02      189.30     13.90 o 
  -3   3  16     1735.01     1719.68     32.43 o 
  -1   3  16      785.62      818.77     26.44 o 
   1   3  16      462.85      476.21     21.53 o 
   3   3  16     3351.51     3195.91     59.29 o 
   5   3  16     5939.78     5663.46     88.85 o 
   7   3  16      112.37       96.18     17.79 o 
   9   3  16        2.57        0.00     11.29 o 
  11   3  16       15.53       22.19     14.07 o 
  13   3  16       13.44        2.98     14.51 o 
  15   3  16       21.62       35.68     21.52 o 
  17   3  16      109.18       48.59     36.21 o 
 -20   4  16      567.41      552.47     55.42 o 
 -18   4  16       24.71       46.18     19.42 o 
 -16   4  16       16.54       31.98     17.22 o 
 -14   4  16      677.64      694.42     35.79 o 
 -12   4  16      987.79      991.42     34.88 o 
 -10   4  16       91.48      132.98     17.63 o 
  -8   4  16     3126.82     2885.38     47.90 o 
  -6   4  16       57.11       57.22     13.46 o 
  -4   4  16       72.47       86.48     14.51 o 
  -2   4  16     1471.31     1407.29     37.99 o 
   0   4  16       13.55       21.45     11.93 o 
   2   4  16     2078.14     2060.89     46.09 o 
   4   4  16      944.62      914.97     38.29 o 
   6   4  16       46.07       48.12     16.55 o 
   8   4  16       52.68       97.27     19.54 o 
  10   4  16      325.26      421.89     31.92 o 
  12   4  16       33.84       47.35     19.89 o 
  14   4  16      162.79      123.06     35.55 o 
 -17   5  16      739.16      791.55     45.64 o 
 -15   5  16       30.27       35.48     20.49 o 
 -13   5  16      111.46      140.50     25.20 o 
 -11   5  16     1343.71     1448.14     92.73 o 
  -9   5  16      107.60      133.18     23.89 o 
  -7   5  16       26.52       27.62     16.22 o 
  -5   5  16      739.85      767.34     37.83 o 
  -3   5  16       71.80      106.27     18.58 o 
  -1   5  16      224.94      225.30     34.47 o 
   1   5  16        2.64        5.55     13.66 o 
   3   5  16        0.02        0.00     15.43 o 
   5   5  16       66.96       68.14     19.52 o 
   7   5  16      324.25      421.80     34.25 o 
   9   5  16      210.37      288.88     32.63 o 
  11   5  16       60.25       96.76     31.76 o 
  -8   6  16       10.41       16.15     22.87 o 
  -6   6  16        2.01        6.40     22.56 o 
  -4   6  16      194.74      258.87     32.56 o 
  -2   6  16      366.85      444.17     37.86 o 
   0   6  16       19.35       24.43     27.09 o 
   2   6  16       33.15       34.83     33.66 o 
 -27   1  17      189.79      180.87     26.38 o 
 -25   1  17      181.57      217.42     24.54 o 
 -23   1  17       24.91       29.89     13.90 o 
 -21   1  17       57.59       59.13     12.95 o 
 -19   1  17       71.80       75.65     12.08 o 
 -17   1  17      622.66      530.08     18.28 o 
 -15   1  17       35.10       35.54      7.82 o 
 -13   1  17        2.78        5.52      5.78 o 
 -11   1  17        5.31        2.95      4.79 o 
  -9   1  17     6217.36     6534.15     99.28 o 
  -7   1  17     1500.61     1516.83     20.67 o 
  -5   1  17     4316.99     4340.56     57.00 o 
  -3   1  17     4187.94     3883.05    167.06 o 
  -1   1  17     8014.69     8555.56     68.69 o 
   1   1  17    10261.44    10952.32    120.20 o 
   3   1  17      668.21      746.93     15.96 o 
   5   1  17     4257.18     4558.17     62.61 o 
   7   1  17      430.78      439.27     15.94 o 
   9   1  17      597.92      547.97     20.10 o 
  11   1  17        9.42       13.13      9.62 o 
  13   1  17       88.31       59.39     15.61 o 
  15   1  17       86.87       70.82     15.90 o 
  17   1  17      636.70      607.41     31.08 o 
  19   1  17      175.41      193.29     26.28 o 
 -24   2  17      913.38     1066.53     68.24 o 
 -22   2  17        0.36        0.00     16.08 o 
 -20   2  17     1008.91     1019.81     48.05 o 
 -18   2  17     1055.84     1060.15     34.24 o 
 -16   2  17       32.09       32.57     10.93 o 
 -14   2  17     2824.92     2773.17     43.75 o 
 -12   2  17     6081.83     6004.52     97.22 o 
 -10   2  17      712.37      667.47     31.19 o 
  -8   2  17     3442.95     3287.58     42.87 o 
  -6   2  17     6263.45     6578.32     63.20 o 
  -4   2  17     1167.29     1244.67     25.74 o 
  -2   2  17     2459.58     2467.50     35.18 o 
   0   2  17      142.58      139.27     10.94 o 
   2   2  17       17.26       28.59      7.31 o 
   4   2  17     1666.66     1648.18     33.96 o 
   6   2  17     4563.79     4475.56     67.01 o 
   8   2  17      158.84      120.19     16.97 o 
  10   2  17       56.49       62.35     15.28 o 
  12   2  17      227.01      203.20     26.05 o 
  14   2  17      270.25      269.03     29.81 o 
  16   2  17     1032.34     1003.82     67.38 o 
  18   2  17      102.55      100.01     27.27 o 
 -23   3  17      666.28      659.79     48.18 o 
 -21   3  17      287.44      342.44     31.22 o 
 -19   3  17      109.66      142.10     22.85 o 
 -17   3  17       34.79       27.87     14.99 o 
 -15   3  17      636.61      625.88     31.88 o 
 -13   3  17     1254.61     1294.85     35.33 o 
 -11   3  17      911.86      887.87     26.74 o 
  -9   3  17      593.56      576.39     21.82 o 
  -7   3  17       93.51      115.64     12.66 o 
  -5   3  17     2137.27     2213.42     37.77 o 
  -3   3  17      366.57      330.02     16.59 o 
  -1   3  17      117.94       94.73     13.04 o 
   1   3  17     2526.11     2493.21     45.46 o 
   3   3  17      215.12      255.44     18.47 o 
   5   3  17      174.22      176.52     19.93 o 
   7   3  17     5290.32     5011.11     79.19 o 
   9   3  17      217.14      218.04     23.10 o 
  11   3  17       44.17       31.07     16.11 o 
  13   3  17      329.59      345.27     34.58 o 
  15   3  17       60.80       36.75     22.02 o 
  17   3  17      180.67       81.77     57.40 o 
 -20   4  17       80.42       67.27     24.11 o 
 -18   4  17      346.06      383.30     33.02 o 
 -16   4  17      479.98      495.57     34.26 o 
 -14   4  17      245.04      282.98     29.38 o 
 -12   4  17      222.18      217.07     21.31 o 
 -10   4  17     1544.75     1333.50    247.60 o 
  -8   4  17       22.67       54.73     12.33 o 
  -6   4  17      821.02      811.01     31.40 o 
  -4   4  17       24.64       25.14     12.24 o 
  -2   4  17        1.29        7.15     10.48 o 
   0   4  17       54.32       61.22     14.16 o 
   2   4  17      331.98      316.90     22.60 o 
   4   4  17     1104.54     1047.65     40.68 o 
   6   4  17     1043.19      932.42     40.20 o 
   8   4  17        0.02        0.00     13.60 o 
  10   4  17       54.12       33.53     16.48 o 
  12   4  17       83.66       46.56     22.05 o 
  14   4  17        7.87        0.00     19.72 o 
 -17   5  17       66.13      117.11     55.23 o 
 -15   5  17       50.61       45.89     20.80 o 
 -13   5  17      676.44      673.19     39.68 o 
 -11   5  17      443.01      486.22     41.42 o 
  -9   5  17       48.25       40.77     19.86 o 
  -7   5  17      112.34      115.53     22.96 o 
  -5   5  17       37.83       42.83     18.28 o 
  -3   5  17       17.49       24.88     15.23 o 
  -1   5  17      463.86      379.86     78.03 o 
   1   5  17        1.91       11.07     16.18 o 
   3   5  17        0.34        6.70     16.07 o 
   5   5  17       14.95       22.50     17.37 o 
   7   5  17        0.01       22.03     17.94 o 
   9   5  17       42.82       63.31     23.94 o 
  -6   6  17       11.43       32.65     22.56 o 
  -4   6  17        7.18        0.00     21.18 o 
  -2   6  17       26.47       38.01     24.09 o 
   0   6  17       40.72       20.05     31.13 o 
 -26   0  18      322.53      314.10     36.82 o 
 -24   0  18       59.09       22.35     19.94 o 
 -22   0  18      354.42      354.17     37.88 o 
 -20   0  18      327.36      307.33     28.30 o 
 -18   0  18       30.82       18.38     11.16 o 
 -16   0  18     2700.04     2693.31     81.94 o 
 -14   0  18        3.47       13.38      8.07 o 
 -12   0  18    13313.92    13774.75    418.72 o 
 -10   0  18      147.10      146.91     13.33 o 
  -8   0  18       51.98       30.64      7.79 o 
  -6   0  18     8284.17     8645.93    131.56 o 
  -4   0  18      167.59      202.82     12.90 o 
  -2   0  18     1022.82     1001.66     29.43 o 
   0   0  18     1325.83     1286.02     36.11 o 
   2   0  18    12399.57    13461.09    353.40 o 
   4   0  18     9096.99     9458.25    203.99 o 
   6   0  18     5896.33     5889.26    115.77 o 
   8   0  18       41.43       38.04     10.51 o 
  10   0  18     7666.55     7651.84     98.80 o 
  12   0  18     2228.64     2087.23     56.48 o 
  14   0  18       96.47      126.45     27.67 o 
  16   0  18      688.39      629.33     49.16 o 
  18   0  18      628.03      606.71     52.66 o 
  20   0  18       97.97       88.79     32.60 o 
 -25   1  18      556.04      571.96     33.42 o 
 -23   1  18       17.53       13.02     12.76 o 
 -21   1  18       38.68       36.98     11.82 o 
 -19   1  18     2495.04     2386.31     45.32 o 
 -17   1  18      141.08      164.64     12.46 o 
 -15   1  18     1711.69     1682.25     30.25 o 
 -13   1  18      492.29      515.41     15.96 o 
 -11   1  18      679.14      740.09     20.44 o 
  -9   1  18      193.18      252.65     11.07 o 
  -7   1  18     3184.86     3420.57     73.33 o 
  -5   1  18     3518.49     3423.05     30.61 o 
  -3   1  18     3706.86     4082.12    187.97 o 
  -1   1  18      968.56     1019.70     17.05 o 
   1   1  18      143.82      159.03     11.21 o 
   3   1  18     1148.28     1038.79     18.86 o 
   5   1  18      478.51      501.66     17.62 o 
   7   1  18      649.20      647.38     18.84 o 
   9   1  18       50.15       38.16      9.51 o 
  11   1  18        3.24        7.80      8.86 o 
  13   1  18      632.01      566.99    104.70 o 
  15   1  18       62.34       73.85     15.87 o 
  17   1  18       96.09       91.67     20.70 o 
  19   1  18      181.44      234.93     29.40 o 
 -24   2  18        2.98        9.35     22.17 o 
 -22   2  18        2.09       15.26     18.39 o 
 -20   2  18        5.17       15.60     14.05 o 
 -18   2  18      208.35      258.12     21.14 o 
 -16   2  18      704.89      661.45     24.34 o 
 -14   2  18     2739.14     2594.84     43.12 o 
 -12   2  18       30.93       33.01      9.58 o 
 -10   2  18        0.49        0.00      6.30 o 
  -8   2  18       14.10        8.65      7.08 o 
  -6   2  18       79.04       73.21      9.81 o 
  -4   2  18      473.68      474.00     17.19 o 
  -2   2  18       28.55       38.62      7.68 o 
   0   2  18        2.67        1.94      5.90 o 
   2   2  18       72.56       82.67      9.67 o 
   4   2  18      815.08      792.64     25.40 o 
   6   2  18       44.01       45.07     12.89 o 
   8   2  18      572.51      504.50     26.91 o 
  10   2  18      101.82       98.76     16.70 o 
  12   2  18      603.20      504.32     35.34 o 
  14   2  18      105.69      114.77     23.81 o 
  16   2  18       27.06       34.75     20.18 o 
  18   2  18       19.66       12.10     22.29 o 
 -23   3  18        3.12        5.20     19.55 o 
 -21   3  18      486.92      413.54     33.31 o 
 -19   3  18      119.07      167.05     23.46 o 
 -17   3  18       21.37       24.81     14.44 o 
 -15   3  18       93.86       91.72     20.84 o 
 -13   3  18      202.44      201.93     16.88 o 
 -11   3  18      183.88      166.91     17.88 o 
  -9   3  18      839.25      891.45     26.60 o 
  -7   3  18      808.65      743.42     23.99 o 
  -5   3  18      281.52      296.36     16.70 o 
  -3   3  18       79.07       75.15     10.72 o 
  -1   3  18       19.70       32.32     10.18 o 
   1   3  18      876.51      756.68     26.94 o 
   3   3  18      328.47      308.25     20.04 o 
   5   3  18      133.39      135.00     18.59 o 
   7   3  18      721.45      686.68     33.32 o 
   9   3  18       33.73       28.08     14.20 o 
  11   3  18      910.58      868.88     39.23 o 
  13   3  18      165.36      162.53     27.84 o 
  15   3  18       41.83       25.67     22.56 o 
  17   3  18       56.36       47.99     47.54 o 
 -20   4  18        0.37        1.49     19.22 o 
 -18   4  18      198.30      172.51     27.01 o 
 -16   4  18      366.99      431.00     33.31 o 
 -14   4  18        0.09        1.70     14.37 o 
 -12   4  18      464.59      485.14     27.60 o 
 -10   4  18      842.93      838.84     32.44 o 
  -8   4  18        2.61        4.35     10.34 o 
  -6   4  18     1977.68     1927.42     45.27 o 
  -4   4  18      331.29      309.32     22.21 o 
  -2   4  18      128.00      154.02     17.72 o 
   0   4  18      327.17      365.31     23.51 o 
   2   4  18        6.71       22.90     12.44 o 
   4   4  18     1154.63     1104.64     42.40 o 
   6   4  18      580.17      590.79     33.30 o 
   8   4  18      205.77      179.12     24.70 o 
  10   4  18        7.09       19.20     17.46 o 
  12   4  18      144.55      101.79     23.89 o 
  14   4  18       22.39       14.16     27.71 o 
 -15   5  18      128.56      153.07     27.83 o 
 -13   5  18       79.99       98.00     31.61 o 
 -11   5  18      672.95      756.97     47.54 o 
  -9   5  18      901.93      875.01     43.03 o 
  -7   5  18      608.63      663.76     38.00 o 
  -5   5  18       20.81       31.44     17.45 o 
  -3   5  18      430.89      417.31     27.91 o 
  -1   5  18       70.41       69.30     17.26 o 
   1   5  18      215.75      205.66     26.64 o 
   3   5  18      365.66      390.17     32.88 o 
   5   5  18        1.34        0.33     17.48 o 
   7   5  18      177.90      185.83     28.76 o 
   9   5  18      371.93      410.50     36.63 o 
  -6   6  18       14.79       31.98     22.99 o 
  -4   6  18       27.80       17.21     22.95 o 
  -2   6  18       40.08       63.44     29.94 o 
 -25   1  19      447.10      465.17     41.20 o 
 -23   1  19        1.96        0.00     11.82 o 
 -21   1  19        1.79        8.24     10.60 o 
 -19   1  19      203.96      263.62     17.27 o 
 -17   1  19      689.72      548.19     40.92 o 
 -15   1  19        3.10        3.11      6.45 o 
 -13   1  19     1424.52     1224.31     97.58 o 
 -11   1  19        1.90        0.00      5.00 o 
  -9   1  19      277.10      310.19     11.90 o 
  -7   1  19     6837.21     7394.03    117.57 o 
  -5   1  19      796.92      740.92     15.04 o 
  -3   1  19      378.20      487.07     29.23 o 
  -1   1  19     2458.31     2386.39     26.19 o 
   1   1  19     1628.12     1598.07     22.64 o 
   3   1  19     2464.29     2541.79     46.24 o 
   5   1  19      579.78      577.67     15.95 o 
   7   1  19       22.72       25.20      8.00 o 
   9   1  19     1901.88     1876.23     36.21 o 
  11   1  19      128.16      140.66     16.08 o 
  13   1  19       73.41       69.36     13.64 o 
  15   1  19      461.25      456.50     27.98 o 
  17   1  19       34.52       26.80     16.13 o 
  19   1  19      247.74      327.21     32.98 o 
 -24   2  19      159.74      173.72     31.46 o 
 -22   2  19     2205.86     2317.86     75.20 o 
 -20   2  19      690.93      652.21     88.36 o 
 -18   2  19     1503.98     1500.57     49.10 o 
 -16   2  19     1625.68     1599.38     36.23 o 
 -14   2  19      856.48      885.66     27.10 o 
 -12   2  19     3101.84     2966.10     60.19 o 
 -10   2  19     3251.61     3154.68     44.94 o 
  -8   2  19     2028.36     2115.23     36.09 o 
  -6   2  19      353.82      338.64     15.79 o 
  -4   2  19       60.88       49.13      8.65 o 
  -2   2  19       49.56       37.45      8.11 o 
   0   2  19     1175.59     1194.94     26.27 o 
   2   2  19      195.37      259.67     16.77 o 
   4   2  19     2153.07     1987.90     39.01 o 
   6   2  19     3281.57     3225.33     59.56 o 
   8   2  19      303.97      328.30     23.95 o 
  10   2  19        9.74       14.41     12.49 o 
  12   2  19      577.31      596.35     38.13 o 
  14   2  19       47.25       77.46     21.41 o 
  16   2  19       42.46       50.44     22.33 o 
  18   2  19      547.72      577.82     46.97 o 
 -23   3  19        0.71        0.00     19.15 o 
 -21   3  19      137.82      141.32     23.89 o 
 -19   3  19      891.04      899.03     41.05 o 
 -17   3  19       81.24       84.05     18.08 o 
 -15   3  19       89.34       93.58     15.64 o 
 -13   3  19      101.09      113.15     14.44 o 
 -11   3  19      123.52       81.42     12.78 o 
  -9   3  19     3137.63     3045.21     64.81 o 
  -7   3  19     4180.66     3860.16     51.87 o 
  -5   3  19      139.71      141.87     13.67 o 
  -3   3  19     1380.66     1287.89     29.97 o 
  -1   3  19     4681.37     4456.72     61.63 o 
   1   3  19      492.23      482.14     23.04 o 
   3   3  19     1678.07     1612.50     38.80 o 
   5   3  19      284.39      301.82     24.52 o 
   7   3  19        0.95        2.72     12.66 o 
   9   3  19        6.98        0.00     12.29 o 
  11   3  19       29.10       16.26     15.18 o 
  13   3  19       15.27       19.09     18.37 o 
  15   3  19      148.49       49.27     39.18 o 
 -20   4  19      269.10      122.98     65.52 o 
 -18   4  19      240.60      256.82     42.39 o 
 -16   4  19       28.03       31.71     18.14 o 
 -14   4  19      251.31      265.17     27.20 o 
 -12   4  19      654.05      659.15     30.63 o 
 -10   4  19      127.71      161.73     17.49 o 
  -8   4  19     2034.49     1899.34     41.27 o 
  -6   4  19       42.83       64.29     14.45 o 
  -4   4  19      597.28      609.75     27.76 o 
  -2   4  19      111.96      127.59     17.59 o 
   0   4  19        0.37        0.00     10.98 o 
   2   4  19      500.65      515.94     31.35 o 
   4   4  19      463.97      481.88     31.45 o 
   6   4  19        0.81       10.44     15.09 o 
   8   4  19       27.14       38.84     17.79 o 
  10   4  19      595.50      515.78     36.23 o 
  12   4  19        2.11       15.19     19.39 o 
 -15   5  19        4.14        0.00     19.70 o 
 -13   5  19       94.68       80.04     36.91 o 
 -11   5  19       30.95       31.30     19.92 o 
  -9   5  19       14.95       17.18     19.15 o 
  -7   5  19        9.41       30.92     19.05 o 
  -5   5  19       30.37       35.46     16.53 o 
  -3   5  19        7.72        0.00     14.31 o 
  -1   5  19      135.98      127.06     20.25 o 
   1   5  19       16.29       34.73     19.85 o 
   3   5  19       99.80      120.27     24.14 o 
   5   5  19       59.69       40.57     20.92 o 
   7   5  19       97.63      101.26     24.90 o 
   9   5  19      302.98      283.23     38.56 o 
 -26   0  20      360.00      507.52     43.60 o 
 -24   0  20      195.07      230.17     31.41 o 
 -22   0  20     2098.48     1955.81     88.50 o 
 -20   0  20     2102.41     2173.01     62.34 o 
 -18   0  20     1756.31     1476.76     41.58 o 
 -16   0  20       13.54       10.07      9.75 o 
 -14   0  20     1281.96     1231.75     34.46 o 
 -12   0  20      841.68      737.59     25.92 o 
 -10   0  20      717.91      690.22     23.83 o 
  -8   0  20      684.04      854.58     25.15 o 
  -6   0  20     3258.83     3577.73    114.36 o 
  -4   0  20      157.55      110.63     11.19 o 
  -2   0  20     1556.20     1406.17     40.91 o 
   0   0  20     4361.21     4633.28     81.21 o 
   2   0  20    14800.19    15555.24    279.12 o 
   4   0  20     4746.83     5035.60    128.14 o 
   6   0  20     1540.62     1526.03     48.81 o 
   8   0  20     3022.25     2952.85     61.31 o 
  10   0  20     2326.56     2185.89     66.58 o 
  12   0  20     1372.96     1380.17     60.61 o 
  14   0  20        0.20        3.38     18.35 o 
  16   0  20        0.20        8.19     21.02 o 
  18   0  20      412.72      464.51     50.15 o 
 -25   1  20       88.91      114.63     28.49 o 
 -23   1  20      313.77      312.74     48.47 o 
 -21   1  20       52.09       51.76     12.43 o 
 -19   1  20       48.65       69.60     12.10 o 
 -17   1  20      639.12      489.93     19.71 o 
 -15   1  20      217.43      187.26     12.41 o 
 -13   1  20     4585.32     4448.10    148.38 o 
 -11   1  20     2029.45     2027.83     28.55 o 
  -9   1  20     1593.97     1552.55     39.49 o 
  -7   1  20     5483.11     5808.05    100.69 o 
  -5   1  20      236.50      258.30     10.25 o 
  -3   1  20      444.88      452.05     24.61 o 
  -1   1  20     1564.70     1603.76     22.45 o 
   1   1  20       68.09       94.72      7.89 o 
   3   1  20     1482.88     1592.33     24.30 o 
   5   1  20     1489.80     1487.61     24.70 o 
   7   1  20      959.02      959.28     25.49 o 
   9   1  20     2349.07     2249.80     46.66 o 
  11   1  20     1135.25     1031.53     76.28 o 
  13   1  20      739.07      656.63     81.50 o 
  15   1  20      845.75      832.09     34.74 o 
  17   1  20      455.75      482.31     34.03 o 
  19   1  20      388.22      401.13     35.61 o 
 -24   2  20        0.04        1.00     21.36 o 
 -22   2  20       39.81       25.09     20.24 o 
 -20   2  20      145.27      175.55     20.09 o 
 -18   2  20     2475.97     2239.80     71.50 o 
 -16   2  20        7.15       14.59     10.15 o 
 -14   2  20        5.78       22.18      9.60 o 
 -12   2  20     3545.17     3330.94    201.96 o 
 -10   2  20     1681.93     1669.42     35.48 o 
  -8   2  20      825.59      705.55     22.31 o 
  -6   2  20     1256.26     1260.59     28.36 o 
  -4   2  20     1762.13     1755.09     32.60 o 
  -2   2  20     1873.98     1799.98     32.53 o 
   0   2  20       86.81       75.63     10.15 o 
   2   2  20      249.92      179.19     15.16 o 
   4   2  20      690.09      672.54     24.96 o 
   6   2  20        5.51        7.80     10.66 o 
   8   2  20      291.17      343.89     25.15 o 
  10   2  20      336.68      305.88     25.20 o 
  12   2  20      558.52      555.67     37.32 o 
  14   2  20        8.86       17.90     18.12 o 
  16   2  20       27.26       25.34     21.77 o 
  18   2  20       43.21       17.51     46.18 o 
 -23   3  20      993.49     1072.29     50.65 o 
 -21   3  20        6.36        0.00     16.45 o 
 -19   3  20       40.72       48.94     17.69 o 
 -17   3  20     1764.40     1780.43     61.51 o 
 -15   3  20       12.43       26.21     11.43 o 
 -13   3  20       13.80        8.87      9.96 o 
 -11   3  20     1473.08     1403.65     34.33 o 
  -9   3  20        0.10        1.68      8.94 o 
  -7   3  20       58.11       60.24     11.59 o 
  -5   3  20     3523.23     3220.28     47.54 o 
  -3   3  20      347.31      331.78     21.01 o 
  -1   3  20        3.52        1.41      9.40 o 
   1   3  20       15.12       19.74     10.07 o 
   3   3  20       41.79       49.63     12.60 o 
   5   3  20     2279.18     2156.83     53.83 o 
   7   3  20       42.82       83.68     17.55 o 
   9   3  20     1008.11      902.24     39.33 o 
  11   3  20       10.03       26.88     16.69 o 
  13   3  20        0.00        0.00     18.04 o 
  15   3  20        6.74       35.42     23.40 o 
 -20   4  20      322.65      190.57     98.85 o 
 -18   4  20        0.50        3.08     18.55 o 
 -16   4  20      244.21      233.05     27.59 o 
 -14   4  20      573.47      617.26     35.67 o 
 -12   4  20      188.23      193.55     21.44 o 
 -10   4  20      906.69      947.91     31.86 o 
  -8   4  20     2159.32     2135.97     49.48 o 
  -6   4  20      296.66      272.52     22.26 o 
  -4   4  20     1393.69     1402.78     40.32 o 
  -2   4  20      599.42      550.03     36.12 o 
   0   4  20       45.53       55.23     14.58 o 
   2   4  20     1522.46     1504.62     48.61 o 
   4   4  20       18.30       18.62     15.38 o 
   6   4  20      529.44      473.98     32.81 o 
   8   4  20      903.76      897.78     42.68 o 
  10   4  20       66.64       88.65     23.32 o 
  12   4  20        2.63        0.00     17.48 o 
 -15   5  20        3.93        0.00     19.80 o 
 -13   5  20      106.33       68.92     33.66 o 
 -11   5  20        0.09        0.00     18.22 o 
  -9   5  20      494.09      484.40     35.79 o 
  -7   5  20      379.15      409.37     33.72 o 
  -5   5  20        8.76        5.48     15.17 o 
  -3   5  20       15.69       18.13     14.89 o 
  -1   5  20      337.24      382.03     28.49 o 
   1   5  20        0.76        4.60     17.25 o 
   3   5  20       13.50       10.67     18.27 o 
   5   5  20        5.48        2.80     18.41 o 
   7   5  20        7.34        0.00     18.22 o 
 -25   1  21       89.76       49.73     28.71 o 
 -23   1  21      777.81      765.75     39.72 o 
 -21   1  21       92.74       85.13     17.30 o 
 -19   1  21      541.68      464.32     51.89 o 
 -17   1  21     1676.37     1594.58     36.21 o 
 -15   1  21     1829.72     1738.87     48.32 o 
 -13   1  21        4.82       14.04      7.26 o 
 -11   1  21     2789.56     2708.40     45.07 o 
  -9   1  21     1410.04     1254.22     27.74 o 
  -7   1  21      229.67      234.92     14.07 o 
  -5   1  21     3111.74     3018.09     75.36 o 
  -3   1  21        9.81        7.21      5.82 o 
  -1   1  21      823.22      884.05     17.63 o 
   1   1  21     1669.35     1640.14     30.57 o 
   3   1  21       17.19       15.26      7.12 o 
   5   1  21      250.08      267.44     12.87 o 
   7   1  21     2300.02     2294.70     38.80 o 
   9   1  21        1.12        0.00      9.21 o 
  11   1  21       76.65       59.05     13.51 o 
  13   1  21      630.87      566.29     58.92 o 
  15   1  21       87.38       99.72     18.20 o 
  17   1  21      328.24      437.54     34.06 o 
 -24   2  21      295.75      271.02     44.71 o 
 -22   2  21      325.29      314.91     46.21 o 
 -20   2  21      793.95      833.85     34.40 o 
 -18   2  21      121.48      131.87     17.81 o 
 -16   2  21      120.97      147.49     15.75 o 
 -14   2  21      170.23      189.50     16.29 o 
 -12   2  21       33.13       51.68     10.78 o 
 -10   2  21      198.51      208.64     15.42 o 
  -8   2  21     1495.16     1558.64     32.45 o 
  -6   2  21      301.60      263.77     15.47 o 
  -4   2  21     1274.50     1293.38     28.90 o 
  -2   2  21     2664.07     2628.66     39.80 o 
   0   2  21      442.35      436.73     17.97 o 
   2   2  21     1250.15     1207.16     31.97 o 
   4   2  21      123.72      167.37     16.12 o 
   6   2  21       14.81       28.17     13.09 o 
   8   2  21      463.91      362.35     25.50 o 
  10   2  21     1039.51      894.32     44.15 o 
  12   2  21       19.53       26.76     18.36 o 
  14   2  21       64.68       62.82     21.59 o 
  16   2  21      244.14      268.25     35.56 o 
 -23   3  21      237.80      322.59     34.46 o 
 -21   3  21      119.84      178.43     26.96 o 
 -19   3  21      254.71      255.52     27.41 o 
 -17   3  21      284.94      312.84     28.54 o 
 -15   3  21      531.84      556.96     26.00 o 
 -13   3  21       89.60       87.88     13.87 o 
 -11   3  21     1925.60     1886.90     44.79 o 
  -9   3  21     1593.34     1511.63     35.35 o 
  -7   3  21      201.63      182.43     15.99 o 
  -5   3  21      868.40      873.84     26.68 o 
  -3   3  21     5817.16     5669.18     71.67 o 
  -1   3  21      637.47      636.79     26.18 o 
   1   3  21        0.65        0.37      8.95 o 
   3   3  21        0.66        0.00     11.02 o 
   5   3  21      818.21      757.78     34.92 o 
   7   3  21     1232.53     1143.08     42.42 o 
   9   3  21        3.77        4.99     14.30 o 
  11   3  21      343.86      364.69     30.84 o 
  13   3  21       96.11       56.20     23.65 o 
  15   3  21       13.72       18.33     23.63 o 
 -20   4  21       44.52       44.26     34.01 o 
 -18   4  21       18.05       24.08     19.74 o 
 -16   4  21       29.25       29.95     18.30 o 
 -14   4  21      703.19      667.51     37.34 o 
 -12   4  21      192.40      162.53     40.14 o 
 -10   4  21     1260.37     1167.24     35.04 o 
  -8   4  21       68.62       69.04     15.35 o 
  -6   4  21      109.83      133.47     18.56 o 
  -4   4  21      732.34      737.17     31.52 o 
  -2   4  21       64.49       87.10     16.39 o 
   0   4  21      303.82      323.36     24.19 o 
   2   4  21       18.82       15.11     15.34 o 
   4   4  21       62.65       72.81     19.04 o 
   6   4  21       86.29       87.81     20.30 o 
   8   4  21      480.18      356.64     51.44 o 
  10   4  21      251.10      122.73     47.74 o 
  12   4  21        0.63       10.41     47.23 o 
 -13   5  21        1.15        1.79     22.74 o 
 -11   5  21       70.57       42.84     22.67 o 
  -9   5  21      413.33      432.11     35.06 o 
  -7   5  21        0.05        7.14     19.53 o 
  -5   5  21       14.27       12.81     16.00 o 
  -3   5  21        9.84       10.58     15.97 o 
  -1   5  21        1.16        3.14     15.79 o 
   1   5  21      616.32      505.70     67.04 o 
   3   5  21       37.90       46.75     21.08 o 
   5   5  21       79.66       59.56     24.24 o 
   7   5  21        2.28       29.54     20.89 o 
 -26   0  22       19.56       35.85     24.48 o 
 -24   0  22       41.47       76.32     23.92 o 
 -22   0  22     1271.71     1262.64     52.25 o 
 -20   0  22       20.90        4.32     13.59 o 
 -18   0  22      118.55      105.68     16.86 o 
 -16   0  22     2675.41     2676.22     93.53 o 
 -14   0  22     2073.30     1748.50     64.38 o 
 -12   0  22       10.97       12.04      8.96 o 
 -10   0  22      194.02      161.57     14.97 o 
  -8   0  22     6588.44     6745.32    274.10 o 
  -6   0  22        4.79        0.00      6.84 o 
  -4   0  22      824.89      809.18     24.57 o 
  -2   0  22     1055.81      925.14     26.44 o 
   0   0  22        1.22       12.95      7.60 o 
   2   0  22      177.73      140.12     39.62 o 
   4   0  22      485.15      483.62     35.50 o 
   6   0  22     2810.40     2637.62     48.70 o 
   8   0  22       39.88       37.74     13.96 o 
  10   0  22     1489.27     1466.64     49.94 o 
  12   0  22        1.68        1.39     17.89 o 
  14   0  22       22.46       13.47     21.00 o 
  16   0  22      618.61      642.13     52.32 o 
  18   0  22       44.87       75.71     33.35 o 
 -25   1  22       51.44       43.97     21.07 o 
 -23   1  22      105.68      130.82     23.60 o 
 -21   1  22       65.68       91.61     19.21 o 
 -19   1  22     1309.28     1138.68    160.17 o 
 -17   1  22      938.75      912.57     28.84 o 
 -15   1  22      331.80      276.44     47.23 o 
 -13   1  22      656.46      617.68     22.25 o 
 -11   1  22    12103.30    11637.06    172.45 o 
  -9   1  22       39.64       37.11      8.77 o 
  -7   1  22      257.88      262.37     15.00 o 
  -5   1  22      380.05      399.28     16.67 o 
  -3   1  22      328.20      283.37     20.65 o 
  -1   1  22      850.22      908.88     23.35 o 
   1   1  22      108.81      107.50     10.92 o 
   3   1  22     4108.99     4075.64     52.65 o 
   5   1  22      174.46      154.97     11.09 o 
   7   1  22     3651.50     3455.36     74.44 o 
   9   1  22       24.35       19.93     10.58 o 
  11   1  22      132.86      123.25     20.22 o 
  13   1  22      385.84      402.06     26.01 o 
  15   1  22      133.39      155.88     22.89 o 
  17   1  22        7.36        6.16     22.62 o 
 -24   2  22       34.57       29.03     23.68 o 
 -22   2  22      198.24      109.60     43.47 o 
 -20   2  22      146.08      141.41     19.94 o 
 -18   2  22        3.83        5.30     11.97 o 
 -16   2  22       25.36       24.38     10.85 o 
 -14   2  22     2568.83     2438.87     48.90 o 
 -12   2  22       60.10       50.02     10.93 o 
 -10   2  22      399.12      401.78     19.17 o 
  -8   2  22      790.14      833.03     25.08 o 
  -6   2  22       18.85       26.31      8.67 o 
  -4   2  22      468.12      498.14     19.55 o 
  -2   2  22       44.73       58.31      9.93 o 
   0   2  22     1813.92     1712.45     33.43 o 
   2   2  22        8.39       11.26      8.59 o 
   4   2  22     4105.05     4024.32     67.46 o 
   6   2  22     1595.64     1522.22     44.33 o 
   8   2  22      413.26      393.34     27.21 o 
  10   2  22      149.71      152.18     25.66 o 
  12   2  22       71.56       87.10     22.16 o 
  14   2  22      105.68       98.74     24.18 o 
  16   2  22       20.76       22.19     23.99 o 
 -23   3  22      275.86      265.30     64.59 o 
 -21   3  22      256.32      267.52     30.35 o 
 -19   3  22       88.23      112.47     22.05 o 
 -17   3  22        6.19       14.46     15.85 o 
 -15   3  22      159.25      175.15     18.09 o 
 -13   3  22        0.45        1.00      9.29 o 
 -11   3  22      311.31      316.47     20.23 o 
  -9   3  22       31.65       61.19     12.12 o 
  -7   3  22      101.23       66.11     12.39 o 
  -5   3  22      763.47      729.96     25.10 o 
  -3   3  22       52.67       52.75     12.51 o 
  -1   3  22      253.94      280.33     20.56 o 
   1   3  22       69.80       69.61     13.70 o 
   3   3  22      316.62      290.59     25.16 o 
   5   3  22      633.51      647.00     33.28 o 
   7   3  22      208.18      244.39     25.33 o 
   9   3  22       30.32       65.40     17.63 o 
  11   3  22        4.53        6.31     15.46 o 
  13   3  22      151.89      170.36     30.40 o 
 -20   4  22        3.16        1.25     29.71 o 
 -18   4  22      151.37       72.03     36.92 o 
 -16   4  22       45.65       35.13     18.86 o 
 -14   4  22      222.32      214.21     23.89 o 
 -12   4  22      277.39      301.72     25.36 o 
 -10   4  22        0.20        0.48     11.87 o 
  -8   4  22       14.49       11.00     12.42 o 
  -6   4  22     2260.01     2154.42     70.13 o 
  -4   4  22      295.64      317.48     24.26 o 
  -2   4  22       36.21       42.58     14.18 o 
   0   4  22      200.28      208.60     21.26 o 
   2   4  22        9.77        0.00     14.63 o 
   4   4  22       49.09       61.20     19.27 o 
   6   4  22      310.28      321.01     29.68 o 
   8   4  22       70.89      132.87     23.85 o 
  10   4  22      174.58       63.23     34.44 o 
 -13   5  22        6.16       11.66     22.87 o 
 -11   5  22        0.58        2.79     20.02 o 
  -9   5  22      584.25      512.85     53.94 o 
  -7   5  22        3.46       21.91     20.54 o 
  -5   5  22        1.03        5.67     15.39 o 
  -3   5  22      141.31      155.08     22.59 o 
  -1   5  22      132.48      167.82     26.96 o 
   1   5  22      318.05      312.14     31.93 o 
   3   5  22        5.35        0.00     18.17 o 
   5   5  22       15.30        0.00     19.33 o 
 -25   1  23      146.19      134.84     30.71 o 
 -23   1  23       42.97       27.97     19.57 o 
 -21   1  23      120.55      152.95     20.35 o 
 -19   1  23      681.82      709.78     27.92 o 
 -17   1  23      228.78      258.77     18.62 o 
 -15   1  23     3400.04     2957.70    108.03 o 
 -13   1  23       13.51        5.01      7.95 o 
 -11   1  23     1038.22     1067.91     27.97 o 
  -9   1  23      650.21      577.24     24.06 o 
  -7   1  23     2026.54     1917.75     34.34 o 
  -5   1  23      144.24      172.55     13.02 o 
  -3   1  23      144.41      139.76     11.47 o 
  -1   1  23        0.06       10.39      6.88 o 
   1   1  23      802.38      829.97     23.40 o 
   3   1  23     1084.14     1180.07     33.51 o 
   5   1  23       34.52       50.10     10.29 o 
   7   1  23     2638.33     2728.73     57.29 o 
   9   1  23      126.84      199.33     24.93 o 
  11   1  23      223.64      138.71     47.44 o 
  13   1  23       26.33       33.32     18.80 o 
  15   1  23        6.42        0.26     20.36 o 
  17   1  23       47.91       73.04     32.72 o 
 -24   2  23      910.17      943.01     67.62 o 
 -22   2  23     1006.05      988.10     92.96 o 
 -20   2  23        1.97        0.00     12.97 o 
 -18   2  23     1220.22     1206.25     39.08 o 
 -16   2  23      641.09      660.11     26.13 o 
 -14   2  23     1912.34     1576.32    151.69 o 
 -12   2  23     1441.65     1354.37     33.48 o 
 -10   2  23     1076.47     1015.92     28.55 o 
  -8   2  23      758.11      721.26     23.97 o 
  -6   2  23     6073.60     5791.95     62.18 o 
  -4   2  23      900.67      831.44     24.69 o 
  -2   2  23      121.00      125.38     12.68 o 
   0   2  23      508.33      497.03     22.69 o 
   2   2  23      864.40      784.60     27.32 o 
   4   2  23     1301.35     1202.53     39.63 o 
   6   2  23     1219.15     1184.80     41.21 o 
   8   2  23      972.39      935.32     38.20 o 
  10   2  23      334.97      344.23     32.88 o 
  12   2  23      489.48      533.60     40.08 o 
  14   2  23        3.80       51.37     27.02 o 
  16   2  23      115.43      103.27     29.92 o 
 -23   3  23      121.85      174.60     59.91 o 
 -21   3  23      327.35      395.86     34.93 o 
 -19   3  23      894.59      876.62     47.98 o 
 -17   3  23      198.65      200.31     22.32 o 
 -15   3  23        3.99       11.14     11.49 o 
 -13   3  23      591.29      610.74     26.04 o 
 -11   3  23      270.52      299.64     20.02 o 
  -9   3  23       21.41       25.61     10.11 o 
  -7   3  23     1348.32     1242.75     32.69 o 
  -5   3  23       27.67       18.95      9.51 o 
  -3   3  23      694.19      696.89     28.96 o 
  -1   3  23      175.73      171.56     17.79 o 
   1   3  23        6.35        7.37     10.37 o 
   3   3  23      915.95      879.95     36.98 o 
   5   3  23       15.86       14.50     13.87 o 
   7   3  23      231.32      215.43     24.92 o 
   9   3  23      625.92      643.93     38.12 o 
  11   3  23      163.02      142.20     28.36 o 
  13   3  23       21.42       28.56     23.22 o 
 -18   4  23       52.12       68.90     23.90 o 
 -16   4  23      407.10      470.89     35.81 o 
 -14   4  23      227.35      225.85     25.34 o 
 -12   4  23      338.89      360.72     24.44 o 
 -10   4  23        0.31        6.98     13.62 o 
  -8   4  23       65.37       93.37     20.04 o 
  -6   4  23      538.73      602.12     37.73 o 
  -4   4  23      100.31       90.23     19.22 o 
  -2   4  23       58.14       63.97     15.21 o 
   0   4  23      524.59      530.30     29.74 o 
   2   4  23       32.92       24.59     15.87 o 
   4   4  23       61.26       42.29     18.65 o 
   6   4  23       20.13       18.66     15.91 o 
   8   4  23      284.83      200.34     58.88 o 
  10   4  23       54.51       20.93     20.24 o 
 -13   5  23      195.22       26.54     23.48 o 
 -11   5  23      108.74       78.31     25.55 o 
  -9   5  23      371.89      455.17     52.85 o 
  -7   5  23       14.94       13.77     21.26 o 
  -5   5  23        9.62        1.28     16.13 o 
  -3   5  23       19.34       21.07     17.61 o 
  -1   5  23       28.52       10.85     18.52 o 
   1   5  23      156.65      146.48     26.56 o 
   3   5  23      201.13      145.07     38.40 o 
   5   5  23       54.93       56.29     46.18 o 
 -26   0  24       72.34      113.74     30.25 o 
 -24   0  24       11.75       37.14     22.01 o 
 -22   0  24       44.13       81.81     22.24 o 
 -20   0  24      452.87      463.05     29.51 o 
 -18   0  24       55.95       47.25     15.61 o 
 -16   0  24      418.70      383.13     24.23 o 
 -14   0  24      179.03      148.96     17.05 o 
 -12   0  24      153.83      149.96     16.03 o 
 -10   0  24    18581.21    18974.52    344.24 o 
  -8   0  24     3698.12     3491.71     53.02 o 
  -6   0  24      646.31      686.89     24.31 o 
  -4   0  24     3231.30     3036.64     47.99 o 
  -2   0  24     7463.29     7292.71    101.42 o 
   0   0  24     5493.05     5900.93     77.72 o 
   2   0  24     5035.65     5023.50    112.12 o 
   4   0  24       18.23       22.82     10.25 o 
   6   0  24     4156.17     4359.78    114.14 o 
   8   0  24     1212.16     1131.10     43.65 o 
  10   0  24        5.54        0.00     16.69 o 
  12   0  24      535.67      513.18     44.34 o 
  14   0  24       62.29       55.69     27.20 o 
  16   0  24       19.81        0.00     23.64 o 
 -25   1  24      172.43      179.78     27.85 o 
 -23   1  24      418.14      492.54     34.42 o 
 -21   1  24       38.89       37.38     14.95 o 
 -19   1  24     3062.46     2818.84     51.93 o 
 -17   1  24       33.31       41.55     11.48 o 
 -15   1  24      112.17      118.63     14.26 o 
 -13   1  24      272.79      273.02     17.68 o 
 -11   1  24      434.19      392.46     19.17 o 
  -9   1  24      328.85      327.93     17.52 o 
  -7   1  24      252.84      238.24     18.26 o 
  -5   1  24       40.62       36.82      8.91 o 
  -3   1  24      637.55      552.59     53.60 o 
  -1   1  24     1226.40     1122.17     27.07 o 
   1   1  24        8.54        8.11      7.29 o 
   3   1  24     3574.22     3483.09     47.28 o 
   5   1  24     2630.21     2540.99     53.15 o 
   7   1  24      658.59      673.19     30.60 o 
   9   1  24        8.02       16.51     15.64 o 
  11   1  24       41.58       32.59     15.71 o 
  13   1  24      180.94      185.06     28.46 o 
  15   1  24       50.36       78.92     30.68 o 
 -24   2  24        9.15        0.00     23.32 o 
 -22   2  24       23.17       24.52     16.59 o 
 -20   2  24       32.81       28.65     14.02 o 
 -18   2  24       57.83       56.00     15.37 o 
 -16   2  24       51.01       63.12     13.19 o 
 -14   2  24     2460.73     2262.08     44.25 o 
 -12   2  24     1736.38     1565.37     36.28 o 
 -10   2  24      294.87      276.37     17.96 o 
  -8   2  24       32.81       21.86      8.83 o 
  -6   2  24       22.18       33.86      9.62 o 
  -4   2  24      117.83      148.77     14.00 o 
  -2   2  24       26.36       36.80      9.67 o 
   0   2  24      349.42      314.21     19.37 o 
   2   2  24       53.43       56.33     12.36 o 
   4   2  24        7.86       16.49     12.40 o 
   6   2  24        6.55        2.81     12.30 o 
   8   2  24       15.41       23.60     15.27 o 
  10   2  24       20.12       49.88     20.16 o 
  12   2  24       68.60       75.53     23.29 o 
  14   2  24      207.84      191.94     33.19 o 
 -21   3  24       25.61       30.12     21.30 o 
 -19   3  24      471.73      506.83     35.96 o 
 -17   3  24       38.20       53.08     15.89 o 
 -15   3  24      383.79      424.75     24.81 o 
 -13   3  24      170.90      154.46     17.42 o 
 -11   3  24       88.87      106.74     14.92 o 
  -9   3  24       17.51       17.53     10.37 o 
  -7   3  24        4.49       17.14     10.13 o 
  -5   3  24     1059.71      978.69     33.08 o 
  -3   3  24       64.76       54.27     13.27 o 
  -1   3  24        0.04        4.90      9.87 o 
   1   3  24       32.86       33.93     12.48 o 
   3   3  24       24.85       21.84     14.00 o 
   5   3  24        1.18        9.36     13.56 o 
   7   3  24       24.03       28.63     16.70 o 
   9   3  24       71.70       75.48     20.17 o 
  11   3  24       19.71       30.14     21.90 o 
  13   3  24       14.57       27.69     24.18 o 
 -18   4  24        1.72        0.00     20.00 o 
 -16   4  24       65.07       69.47     21.99 o 
 -14   4  24      510.51      491.33     30.80 o 
 -12   4  24        2.81        4.45     12.80 o 
 -10   4  24       91.74      116.84     21.59 o 
  -8   4  24      114.27      150.12     23.09 o 
  -6   4  24       71.96       78.00     16.57 o 
  -4   4  24      334.82      300.86     24.60 o 
  -2   4  24       89.83       85.97     19.63 o 
   0   4  24       88.59      109.64     18.58 o 
   2   4  24      150.76      183.02     25.26 o 
   4   4  24        3.26        0.00     16.30 o 
   6   4  24      352.54      371.87     46.47 o 
   8   4  24      454.38      250.49    111.37 o 
  10   4  24        2.78       22.33     50.40 o 
 -11   5  24      226.01      130.94     47.55 o 
  -9   5  24     1049.98      997.77     70.17 o 
  -7   5  24      753.76      716.70     61.02 o 
  -5   5  24       19.74        3.80     16.75 o 
  -3   5  24       99.49       94.28     21.50 o 
  -1   5  24      108.66       58.68     24.22 o 
   1   5  24        0.19        0.00     19.29 o 
   3   5  24       14.17       11.56     20.23 o 
 -25   1  25      116.92      143.99     26.70 o 
 -23   1  25      204.40      206.80     26.81 o 
 -21   1  25      132.68      117.84     23.70 o 
 -19   1  25       12.16        5.48     11.29 o 
 -17   1  25      724.83      574.09     81.07 o 
 -15   1  25     1300.08     1218.14     32.55 o 
 -13   1  25     1605.65     1595.12     35.65 o 
 -11   1  25      149.10      166.88     16.47 o 
  -9   1  25     1157.01     1163.87     29.24 o 
  -7   1  25       73.03       78.54     10.90 o 
  -5   1  25     3995.10     3994.80     50.57 o 
  -3   1  25       14.33        7.47      7.27 o 
  -1   1  25     2601.78     2569.34     42.21 o 
   1   1  25       18.34        7.93      8.15 o 
   3   1  25       21.87       31.73      9.45 o 
   5   1  25      864.04      839.19     43.00 o 
   7   1  25      115.58      171.20     20.29 o 
   9   1  25        0.02        6.24     14.93 o 
  11   1  25      184.88      105.01     55.21 o 
  13   1  25       10.05        8.61     18.17 o 
  15   1  25      126.65      155.58     38.28 o 
 -24   2  25        1.27        8.83     27.46 o 
 -22   2  25      812.15      859.27     38.80 o 
 -20   2  25     1092.27     1080.45     39.71 o 
 -18   2  25      102.92      143.80     17.65 o 
 -16   2  25      294.50      294.30     20.51 o 
 -14   2  25     2330.53     2182.63     46.34 o 
 -12   2  25       91.80      131.13     15.36 o 
 -10   2  25     2423.75     2295.35     62.83 o 
  -8   2  25     1734.18     1638.88     39.73 o 
  -6   2  25      314.67      321.21     18.55 o 
  -4   2  25      829.42      809.45     25.45 o 
  -2   2  25       61.21       83.16     11.88 o 
   0   2  25       32.96       17.60     10.23 o 
   2   2  25      193.62      259.66     19.56 o 
   4   2  25      455.76      418.95     26.99 o 
   6   2  25        6.45       29.27     14.80 o 
   8   2  25      390.51      431.66     30.28 o 
  10   2  25      332.43      393.60     36.26 o 
  12   2  25        1.18        4.31     19.15 o 
  14   2  25      248.14      296.75     38.58 o 
 -21   3  25       76.80       81.15     27.76 o 
 -19   3  25       90.09       99.57     22.46 o 
 -17   3  25      103.46      104.12     18.86 o 
 -15   3  25       91.40       88.79     15.54 o 
 -13   3  25        6.55        8.72     11.18 o 
 -11   3  25      744.39      702.01     27.73 o 
  -9   3  25      547.71      546.13     31.61 o 
  -7   3  25      726.14      607.24     29.95 o 
  -5   3  25      319.11      321.11     29.27 o 
  -3   3  25      247.00      236.48     20.31 o 
  -1   3  25       77.39       72.17     14.50 o 
   1   3  25      211.72      228.43     20.59 o 
   3   3  25      140.90      159.14     22.09 o 
   5   3  25       67.40       71.87     18.27 o 
   7   3  25      232.76      249.23     27.57 o 
   9   3  25       20.20        9.21     16.20 o 
  11   3  25      530.38      625.19     46.81 o 
 -18   4  25      133.93      129.48     27.47 o 
 -16   4  25      188.65      225.49     29.87 o 
 -14   4  25      306.14      270.15     51.06 o 
 -12   4  25      338.92      358.96     27.31 o 
 -10   4  25        8.72        8.39     13.51 o 
  -8   4  25      632.63      625.51     31.60 o 
  -6   4  25       55.64       46.57     15.45 o 
  -4   4  25      149.50      131.45     19.62 o 
  -2   4  25      404.78      384.01     26.78 o 
   0   4  25      128.56      158.31     23.61 o 
   2   4  25       93.76       93.51     20.86 o 
   4   4  25       14.11        0.37     15.09 o 
   6   4  25        0.03       14.60     18.81 o 
   8   4  25      224.78      198.08     62.36 o 
 -11   5  25       42.78       11.27     21.10 o 
  -9   5  25       61.06       35.93     22.20 o 
  -7   5  25        0.01        0.00     16.88 o 
  -5   5  25       17.76        8.73     17.68 o 
  -3   5  25       90.27       58.39     26.68 o 
  -1   5  25       21.56       11.68     20.63 o 
   1   5  25        1.66        0.00     20.03 o 
 -24   0  26       27.89       52.82     48.59 o 
 -22   0  26      296.83      290.96     60.67 o 
 -20   0  26        3.42       12.91     15.21 o 
 -18   0  26     2066.04     2071.11     70.60 o 
 -16   0  26      483.63      459.15     26.85 o 
 -14   0  26      284.26      306.22     25.88 o 
 -12   0  26      278.42      270.88     19.95 o 
 -10   0  26     3921.92     4077.72     92.09 o 
  -8   0  26     4310.77     4277.03    102.42 o 
  -6   0  26        2.96        0.00      7.73 o 
  -4   0  26     1453.06     1405.27     45.00 o 
  -2   0  26     1189.21     1170.19     32.73 o 
   0   0  26     1123.43     1107.32     32.60 o 
   2   0  26     2480.49     2281.35    165.80 o 
   4   0  26     2670.81     2706.12     69.09 o 
   6   0  26     1317.19     1143.59     42.86 o 
   8   0  26     3219.44     3344.95     73.33 o 
  10   0  26     1070.45     1062.90     57.56 o 
  12   0  26       78.66       72.00     26.62 o 
  14   0  26      375.14      495.11     48.34 o 
 -25   1  26       86.17      145.76     28.24 o 
 -23   1  26      342.78      344.77     31.58 o 
 -21   1  26      328.77      421.39     28.78 o 
 -19   1  26        0.19        4.99     11.77 o 
 -17   1  26      235.66      273.55     20.05 o 
 -15   1  26      438.32      528.68     23.88 o 
 -13   1  26     1253.46     1199.30     38.98 o 
 -11   1  26     8470.28     8333.28    136.07 o 
  -9   1  26        3.99        9.83      8.59 o 
  -7   1  26      305.08      285.68     17.07 o 
  -5   1  26     3998.14     3823.66     50.63 o 
  -3   1  26      420.32      337.43     28.48 o 
  -1   1  26        9.21       19.54      8.58 o 
   1   1  26      412.21      411.10     19.43 o 
   3   1  26      322.48      313.45     18.36 o 
   5   1  26      396.28      408.20     25.99 o 
   7   1  26      951.89      986.09     40.99 o 
   9   1  26      775.59      818.36     48.16 o 
  11   1  26      230.33      116.88     59.49 o 
  13   1  26        0.07        0.98     20.54 o 
  15   1  26       47.80       76.10     33.13 o 
 -24   2  26       29.50       46.93     31.33 o 
 -22   2  26        0.07        2.07     15.56 o 
 -20   2  26      264.90      213.25     23.57 o 
 -18   2  26       40.25       42.81     13.28 o 
 -16   2  26     1086.16      889.94     96.96 o 
 -14   2  26     1127.64     1019.21     32.02 o 
 -12   2  26      207.81      232.97     18.57 o 
 -10   2  26       41.36       53.19     11.97 o 
  -8   2  26      530.18      529.44     22.58 o 
  -6   2  26      258.32      294.71     18.43 o 
  -4   2  26      245.46      227.12     16.82 o 
  -2   2  26      762.50      736.57     25.47 o 
   0   2  26       85.30       75.68     14.13 o 
   2   2  26        2.15        0.75      9.71 o 
   4   2  26      190.05      164.94     21.23 o 
   6   2  26      728.24      697.48     34.34 o 
   8   2  26        7.33        6.97     14.55 o 
  10   2  26      219.38      222.60     31.09 o 
  12   2  26        0.00        0.00     20.36 o 
  14   2  26       65.93       92.01     28.59 o 
 -21   3  26      388.32      415.32     42.56 o 
 -19   3  26      153.66      169.40     26.92 o 
 -17   3  26      148.97      189.59     22.75 o 
 -15   3  26      470.41      446.82     42.76 o 
 -13   3  26        0.01        2.56     10.70 o 
 -11   3  26        6.65       16.70     11.57 o 
  -9   3  26     1186.27     1029.72     32.15 o 
  -7   3  26     1365.04     1189.56     38.13 o 
  -5   3  26      270.75      292.78     23.05 o 
  -3   3  26       66.49       50.68     13.90 o 
  -1   3  26      143.83      148.44     18.46 o 
   1   3  26      135.63      140.92     18.42 o 
   3   3  26      564.82      567.43     33.04 o 
   5   3  26      102.14      120.64     21.13 o 
   7   3  26      163.71      187.43     25.18 o 
   9   3  26        1.98        0.00     17.11 o 
  11   3  26       62.19       99.49     28.27 o 
 -18   4  26       50.87       54.48     47.84 o 
 -16   4  26        8.99       17.40     18.30 o 
 -14   4  26      162.57      136.68     22.09 o 
 -12   4  26      103.31      114.57     22.23 o 
 -10   4  26       58.99       60.18     16.84 o 
  -8   4  26      426.45      455.20     29.20 o 
  -6   4  26      189.72      177.54     21.48 o 
  -4   4  26       64.25       81.13     17.44 o 
  -2   4  26      466.41      461.31     29.03 o 
   0   4  26       41.13       46.04     18.07 o 
   2   4  26      286.54      328.49     30.70 o 
   4   4  26      360.29      425.18     35.05 o 
   6   4  26       14.24       15.11     19.80 o 
   8   4  26      262.03      257.60     68.97 o 
 -11   5  26       24.00       75.30     58.55 o 
  -9   5  26        1.16       20.81     22.05 o 
  -7   5  26       26.89       14.81     17.81 o 
  -5   5  26      101.47       69.57     25.10 o 
  -3   5  26       83.71       36.02     20.20 o 
  -1   5  26       17.95        2.45     20.25 o 
   1   5  26      214.81      241.00     61.42 o 
 -23   1  27        9.29        9.41     17.23 o 
 -21   1  27      592.36      560.77     31.69 o 
 -19   1  27        2.95        3.40     11.89 o 
 -17   1  27        3.55        0.24     10.33 o 
 -15   1  27     1386.20     1308.20     35.92 o 
 -13   1  27      294.94      304.13     20.80 o 
 -11   1  27     1293.84     1242.48     32.40 o 
  -9   1  27      656.73      639.35     23.62 o 
  -7   1  27      244.15      257.55     17.00 o 
  -5   1  27       90.74       88.04     12.24 o 
  -3   1  27     1592.71     1546.19     36.88 o 
  -1   1  27        0.01        5.30      7.89 o 
   1   1  27      358.27      353.33     19.05 o 
   3   1  27     2791.83     2798.75     45.80 o 
   5   1  27       88.47      112.33     18.23 o 
   7   1  27      722.34      813.60     42.04 o 
   9   1  27     2117.35     2080.06     65.27 o 
  11   1  27        4.46        0.00     15.40 o 
  13   1  27      145.15      212.95     39.16 o 
 -22   2  27      548.27      591.83     44.27 o 
 -20   2  27        2.71       10.07     14.39 o 
 -18   2  27     1807.77     1769.19     43.98 o 
 -16   2  27      556.03      554.59     26.10 o 
 -14   2  27      508.68      521.77     25.13 o 
 -12   2  27      640.93      667.19     26.53 o 
 -10   2  27      132.15      139.10     16.86 o 
  -8   2  27       36.96       45.77     11.31 o 
  -6   2  27      304.30      308.40     19.32 o 
  -4   2  27      138.96      125.00     14.62 o 
  -2   2  27      163.17      184.53     16.24 o 
   0   2  27       76.58      100.21     15.22 o 
   2   2  27      159.42      164.81     17.55 o 
   4   2  27      202.69      235.49     24.12 o 
   6   2  27      889.92      882.82     38.57 o 
   8   2  27       96.26      101.15     20.54 o 
  10   2  27       12.06       51.08     21.92 o 
  12   2  27      345.36      361.65     39.39 o 
 -21   3  27       78.24      115.20     26.83 o 
 -19   3  27      223.94      235.69     30.11 o 
 -17   3  27       19.06       25.35     15.09 o 
 -15   3  27      533.91      578.55     28.50 o 
 -13   3  27      102.69      119.92     17.49 o 
 -11   3  27      514.21      512.26     25.62 o 
  -9   3  27      132.84      155.89     17.70 o 
  -7   3  27      879.02      853.64     33.46 o 
  -5   3  27     2057.22     1996.31     48.63 o 
  -3   3  27      578.68      549.45     28.10 o 
  -1   3  27      476.03      383.20     25.49 o 
   1   3  27      547.39      576.23     33.13 o 
   3   3  27      231.19      265.03     26.98 o 
   5   3  27       70.67       92.20     19.79 o 
   7   3  27      351.46      392.54     32.19 o 
   9   3  27      143.59      148.24     25.99 o 
  11   3  27        4.40       17.96     39.39 o 
 -16   4  27      125.35      131.61     26.14 o 
 -14   4  27        3.42        7.27     17.75 o 
 -12   4  27        0.09       10.07     14.79 o 
 -10   4  27       74.85      119.14     19.80 o 
  -8   4  27      113.05      114.54     18.98 o 
  -6   4  27       70.85       63.30     17.46 o 
  -4   4  27       65.58       63.70     16.40 o 
  -2   4  27      592.26      550.98     30.79 o 
   0   4  27       11.58        9.81     15.07 o 
   2   4  27       69.40       76.18     20.95 o 
   4   4  27        8.30       12.05     18.81 o 
   6   4  27        1.77        7.71     19.68 o 
  -9   5  27      391.32      487.97     57.84 o 
  -7   5  27       48.86       72.34     28.23 o 
  -5   5  27       22.47       34.41     26.80 o 
  -3   5  27      159.33      173.33     41.71 o 
  -1   5  27        9.81        8.60     41.35 o 
 -24   0  28      461.35      479.59     76.96 o 
 -20   0  28      348.83      348.90     58.55 o 
 -18   0  28     3192.82     2874.04     92.68 o 
 -16   0  28      373.48      388.29     54.70 o 
 -14   0  28      721.06      706.13     47.08 o 
 -12   0  28      792.04      804.18     51.99 o 
 -10   0  28      158.83      140.30     26.30 o 
  -8   0  28      118.98      109.83     23.85 o 
  -6   0  28      648.65      608.27     41.18 o 
  -4   0  28     2647.24     2674.98     77.90 o 
  -2   0  28      236.27      253.08     30.20 o 
   0   0  28     1481.66     1375.46     94.49 o 
   2   0  28     3262.43     3315.83     70.54 o 
   4   0  28      178.30      199.01     20.00 o 
   6   0  28     1374.40     1452.61     49.78 o 
   8   0  28      532.62      461.43     40.97 o 
  10   0  28      845.12      925.02     56.33 o 
 -23   1  28       10.18        0.00     15.59 o 
 -21   1  28      619.08      599.60     35.92 o 
 -19   1  28      785.06      668.94     87.40 o 
 -17   1  28      108.60      106.36     15.99 o 
 -15   1  28     1728.21     1640.55     39.09 o 
 -13   1  28        3.91        0.00      8.70 o 
 -11   1  28      374.97      403.18     20.93 o 
  -9   1  28      578.00      512.70     22.18 o 
  -7   1  28     3700.46     3623.22     51.86 o 
  -5   1  28      381.85      362.98     19.34 o 
  -3   1  28        0.37        6.84      7.97 o 
  -1   1  28     1620.99     1530.56     34.40 o 
   1   1  28       41.26       57.88     11.64 o 
   3   1  28      532.42      580.37     26.31 o 
   5   1  28       93.26      117.92     19.02 o 
   7   1  28      151.71      200.26     26.96 o 
   9   1  28       92.87      136.72     26.95 o 
  11   1  28        9.90        4.54     17.63 o 
  13   1  28       21.75       17.58     27.37 o 
 -22   2  28       13.19       14.21     17.46 o 
 -20   2  28        0.00        7.23     14.87 o 
 -18   2  28      114.11      106.03     17.64 o 
 -16   2  28       54.65       80.54     15.58 o 
 -14   2  28        2.16        7.40     10.80 o 
 -12   2  28      379.89      394.00     22.99 o 
 -10   2  28      115.01      150.32     16.19 o 
  -8   2  28      300.31      301.02     22.88 o 
  -6   2  28      270.97      268.49     18.93 o 
  -4   2  28      838.58      775.81     27.13 o 
  -2   2  28      107.68      117.37     16.46 o 
   0   2  28      782.78      773.95     30.26 o 
   2   2  28       14.61        5.40     10.99 o 
   4   2  28      109.05      108.80     19.60 o 
   6   2  28      932.76      856.74     39.02 o 
   8   2  28       10.82        5.89     15.75 o 
  10   2  28       50.45       67.89     23.39 o 
  12   2  28       98.03      104.46     28.44 o 
 -19   3  28       38.64       60.03     22.45 o 
 -17   3  28      255.17      281.06     24.36 o 
 -15   3  28        2.57       10.27     13.04 o 
 -13   3  28      124.66      146.05     18.31 o 
 -11   3  28       76.33       60.68     14.68 o 
  -9   3  28        2.96        5.98     12.22 o 
  -7   3  28      228.66      199.94     21.34 o 
  -5   3  28      468.99      464.24     27.99 o 
  -3   3  28      121.76      135.94     18.81 o 
  -1   3  28       34.24       32.98     12.94 o 
   1   3  28      339.75      363.01     29.74 o 
   3   3  28       34.05       52.82     18.33 o 
   5   3  28      124.09      181.66     25.45 o 
   7   3  28       98.13      125.38     24.46 o 
   9   3  28      120.45      155.39     31.93 o 
 -16   4  28       49.55       49.52     23.42 o 
 -14   4  28      126.51      159.50     27.03 o 
 -12   4  28        5.83        2.68     15.12 o 
 -10   4  28      438.31      489.90     31.40 o 
  -8   4  28       22.58       20.92     14.50 o 
  -6   4  28      425.52      406.19     28.96 o 
  -4   4  28      506.78      412.57     29.55 o 
  -2   4  28        9.04       15.57     14.45 o 
   0   4  28       43.89       82.14     20.28 o 
   2   4  28       98.76      135.72     25.44 o 
   4   4  28       11.41       26.02     21.01 o 
   6   4  28      103.10      166.76     63.68 o 
 -23   1  29        6.45        0.00     16.64 o 
 -21   1  29        7.91       34.32     16.29 o 
 -19   1  29      444.44      434.20     33.58 o 
 -17   1  29       11.14       17.66     12.24 o 
 -15   1  29       84.29      101.83     16.49 o 
 -13   1  29      484.29      466.77     22.99 o 
 -11   1  29       66.45       56.89     11.79 o 
  -9   1  29     1197.42     1123.92     31.63 o 
  -7   1  29      540.60      528.80     22.70 o 
  -5   1  29      269.95      263.03     17.80 o 
  -3   1  29      212.28      210.42     16.05 o 
  -1   1  29      108.32      133.17     14.66 o 
   1   1  29       60.23       54.32     11.79 o 
   3   1  29      189.25      228.10     19.73 o 
   5   1  29       34.54       26.35     15.25 o 
   7   1  29       11.60       23.54     18.89 o 
   9   1  29      327.98      397.29     36.47 o 
  11   1  29      153.00      179.25     35.40 o 
  13   1  29       49.54       37.16     31.68 o 
 -22   2  29      575.21      625.08     36.71 o 
 -20   2  29      821.52      792.18     36.75 o 
 -18   2  29        7.79        8.44     12.22 o 
 -16   2  29       23.06        0.00     11.27 o 
 -14   2  29        1.58        3.41     11.07 o 
 -12   2  29       49.73       75.37     15.72 o 
 -10   2  29      634.43      641.66     26.31 o 
  -8   2  29      106.29      101.61     14.00 o 
  -6   2  29     1388.10     1376.98     36.17 o 
  -4   2  29     1620.57     1436.87     57.85 o 
  -2   2  29      135.58      146.72     18.07 o 
   0   2  29      606.35      602.89     28.29 o 
   2   2  29       28.35       34.19     16.05 o 
   4   2  29        6.78        3.80     14.14 o 
   6   2  29      567.36      607.04     39.47 o 
   8   2  29      146.44      165.40     28.95 o 
  10   2  29       43.70       50.39     24.75 o 
 -19   3  29      105.71      102.12     22.85 o 
 -17   3  29      192.62      133.81     28.44 o 
 -15   3  29       92.59       97.62     17.76 o 
 -13   3  29       53.69       56.39     14.86 o 
 -11   3  29     1233.90     1179.64     36.52 o 
  -9   3  29      160.83      169.45     18.72 o 
  -7   3  29      810.53      802.89     34.16 o 
  -5   3  29      218.08      214.57     22.34 o 
  -3   3  29        2.75       12.09     12.91 o 
  -1   3  29      177.39      246.53     23.00 o 
   1   3  29       66.44       76.27     19.93 o 
   3   3  29      258.40      312.20     29.17 o 
   5   3  29      171.65      206.96     26.98 o 
   7   3  29       31.72       20.27     18.97 o 
   9   3  29      130.72      162.75     33.04 o 
 -16   4  29        3.95       23.99     47.23 o 
 -14   4  29      131.43      167.34     25.24 o 
 -12   4  29       20.12       41.46     18.42 o 
 -10   4  29       46.41       81.88     19.01 o 
  -8   4  29       73.72       83.95     19.57 o 
  -6   4  29       37.13       35.39     16.67 o 
  -4   4  29        3.76        5.73     14.79 o 
  -2   4  29      151.26      159.27     22.86 o 
   0   4  29       33.90       54.82     20.66 o 
   2   4  29      121.47      128.49     26.47 o 
   4   4  29       39.63       46.77     21.85 o 
 -24   0  30       11.80        0.00     38.93 o 
 -22   0  30      190.01       99.14     96.13 o 
 -20   0  30      815.37      912.08    113.18 o 
 -18   0  30      114.64      201.82     35.15 o 
 -16   0  30       46.11       54.60     23.71 o 
 -14   0  30     4387.28     3960.57    106.12 o 
 -12   0  30      586.16      619.68     44.94 o 
 -10   0  30     2383.80     2284.42     78.77 o 
  -8   0  30    13759.17    13281.25    310.57 o 
  -6   0  30     1714.47     1556.55     63.94 o 
  -4   0  30     1026.32      992.16     62.40 o 
  -2   0  30     2114.85     1933.13     83.53 o 
   0   0  30      950.34      890.48     49.88 o 
   2   0  30       22.71       21.37     24.22 o 
   4   0  30      288.04      293.06     35.00 o 
   6   0  30       44.12       53.72     35.46 o 
 -23   1  30      498.45      432.46     63.02 o 
 -21   1  30       80.37       98.20     20.60 o 
 -19   1  30      180.73      174.74     20.26 o 
 -17   1  30     1080.65     1051.64     37.72 o 
 -15   1  30       93.88      116.71     16.34 o 
 -13   1  30       14.84       20.28     11.51 o 
 -11   1  30      380.61      414.68     22.18 o 
  -9   1  30      575.19      600.64     24.51 o 
  -7   1  30      634.70      674.44     25.11 o 
  -5   1  30      535.12      569.60     23.64 o 
  -3   1  30       10.43        9.22      9.51 o 
  -1   1  30       90.00      106.24     14.27 o 
   1   1  30      324.21      323.59     19.84 o 
   3   1  30      382.55      422.43     28.17 o 
   5   1  30      387.18      384.33     28.92 o 
   7   1  30      598.73      615.90     39.99 o 
   9   1  30      131.80      131.10     27.02 o 
  11   1  30      150.34      232.10     40.82 o 
 -22   2  30      233.21      275.24     32.24 o 
 -20   2  30      255.95      259.88     26.33 o 
 -18   2  30      194.86      167.61     19.94 o 
 -16   2  30      174.27      196.84     20.56 o 
 -14   2  30       18.06       32.16     12.52 o 
 -12   2  30        8.87        3.40     10.97 o 
 -10   2  30       89.85       83.88     14.81 o 
  -8   2  30        7.08       14.60     10.77 o 
  -6   2  30      172.60      201.09     18.17 o 
  -4   2  30      643.30      625.56     26.77 o 
  -2   2  30     1147.24     1179.32     37.59 o 
   0   2  30      180.19      169.79     19.28 o 
   2   2  30      213.67      196.76     23.66 o 
   4   2  30       20.21       14.73     15.56 o 
   6   2  30        6.14       12.27     16.61 o 
   8   2  30        5.26        5.42     19.95 o 
  10   2  30       27.26       41.74     25.08 o 
 -19   3  30        1.98        8.06     18.25 o 
 -17   3  30       60.53       71.52     18.18 o 
 -15   3  30        3.65        2.04     13.23 o 
 -13   3  30      861.02      833.05     33.01 o 
 -11   3  30      207.67      224.84     23.56 o 
  -9   3  30       12.52       20.50     12.70 o 
  -7   3  30      128.23      150.20     20.15 o 
  -5   3  30       11.30       12.48     13.72 o 
  -3   3  30       82.06       70.11     17.03 o 
  -1   3  30       22.88       32.44     14.33 o 
   1   3  30       53.49       40.52     18.76 o 
   3   3  30        2.91        0.05     16.16 o 
   5   3  30      199.31      198.06     27.01 o 
   7   3  30      120.25      141.76     26.65 o 
 -14   4  30        4.60        3.27     20.68 o 
 -12   4  30       79.95       56.78     20.42 o 
 -10   4  30      188.28      223.77     25.91 o 
  -8   4  30       94.57      108.54     21.75 o 
  -6   4  30       78.63      100.97     20.96 o 
  -4   4  30      287.00      227.45     28.50 o 
  -2   4  30      280.64      303.24     31.92 o 
   0   4  30      153.68      167.53     28.88 o 
   2   4  30      296.03      378.19     35.45 o 
 -23   1  31        0.82       16.88     31.57 o 
 -21   1  31      185.42      158.81     24.69 o 
 -19   1  31      210.41      217.46     24.15 o 
 -17   1  31       97.97      108.82     17.29 o 
 -15   1  31       48.74       49.07     14.01 o 
 -13   1  31      922.64      845.09     29.96 o 
 -11   1  31       28.71       34.42     12.25 o 
  -9   1  31        0.06        8.23     10.48 o 
  -7   1  31      411.19      428.31     21.82 o 
  -5   1  31        4.67        3.49      9.08 o 
  -3   1  31      131.03      146.58     15.46 o 
  -1   1  31      135.55      152.36     16.42 o 
   1   1  31      893.49      904.02     33.03 o 
   3   1  31       16.29       24.89     15.18 o 
   5   1  31      164.19      166.05     23.17 o 
   7   1  31      412.21      421.66     36.40 o 
   9   1  31       48.62       76.47     24.43 o 
  11   1  31       10.82       40.14     28.96 o 
 -20   2  31      145.70      137.13     22.73 o 
 -18   2  31      939.51      951.78     36.58 o 
 -16   2  31      102.03      134.25     19.00 o 
 -14   2  31     1273.92     1232.07     41.15 o 
 -12   2  31     1066.53     1030.39     34.01 o 
 -10   2  31      369.72      350.71     22.71 o 
  -8   2  31     1220.33     1265.90     41.19 o 
  -6   2  31        2.83       17.86     11.59 o 
  -4   2  31        0.91        5.81     12.19 o 
  -2   2  31      507.08      564.62     28.14 o 
   0   2  31        3.29        0.00     11.83 o 
   2   2  31       72.03       47.50     17.39 o 
   4   2  31      650.30      692.77     36.98 o 
   6   2  31      183.87      190.48     26.17 o 
   8   2  31       70.75      100.71     28.43 o 
  10   2  31      435.25      452.35     50.60 o 
 -19   3  31      107.35      111.00     26.20 o 
 -17   3  31       13.35       27.57     16.63 o 
 -15   3  31      438.33      472.47     31.18 o 
 -13   3  31        7.71        3.99     12.73 o 
 -11   3  31        7.88       26.07     13.38 o 
  -9   3  31      201.57      240.87     23.75 o 
  -7   3  31       92.95       83.28     17.27 o 
  -5   3  31       37.97       41.14     15.33 o 
  -3   3  31      247.05      238.25     23.51 o 
  -1   3  31       10.87       19.81     14.34 o 
   1   3  31      105.87      118.96     23.26 o 
   3   3  31      180.71      232.94     32.61 o 
   5   3  31        3.50        3.14     18.56 o 
   7   3  31      283.03      328.94     39.61 o 
 -12   4  31       76.06       89.55     22.59 o 
 -10   4  31      144.00      177.79     25.04 o 
  -8   4  31        8.59       14.69     17.41 o 
  -6   4  31      196.08      161.92     23.68 o 
  -4   4  31       29.02       39.19     19.09 o 
  -2   4  31       26.67       47.19     22.49 o 
   0   4  31       16.24        6.65     20.62 o 
 -22   0  32      226.48      189.21     42.61 o 
 -20   0  32      510.59      574.11     53.63 o 
 -18   0  32      252.09      279.09     41.33 o 
 -16   0  32     1509.56     1439.31     70.43 o 
 -14   0  32      123.51      137.47     30.95 o 
 -12   0  32       10.77        0.25     17.65 o 
 -10   0  32      968.70      984.46     56.69 o 
  -8   0  32      384.06      379.47     39.04 o 
  -6   0  32     1403.97     1305.19     61.24 o 
  -4   0  32     1760.60     1667.85     68.56 o 
  -2   0  32       80.63       72.92     24.82 o 
   0   0  32      106.07       98.34     26.84 o 
   2   0  32      360.73      206.31    195.05 o 
   4   0  32     1091.63     1218.45     89.49 o 
 -21   1  32      766.64      634.83    222.61 o 
 -19   1  32      624.67      724.84     47.27 o 
 -17   1  32      153.24      122.22     23.42 o 
 -15   1  32     1114.81     1110.95     35.40 o 
 -13   1  32        0.22        3.99     10.85 o 
 -11   1  32        6.76        6.06     10.38 o 
  -9   1  32      376.28      365.14     22.21 o 
  -7   1  32       16.80       22.02     10.86 o 
  -5   1  32       65.11       89.27     14.42 o 
  -3   1  32     2640.24     2381.20    116.50 o 
  -1   1  32      547.50      543.63     28.37 o 
   1   1  32      100.77      149.27     18.87 o 
   3   1  32      184.06      219.60     24.55 o 
   5   1  32       23.08       23.33     16.55 o 
   7   1  32      278.54      284.98     33.66 o 
   9   1  32       73.68       86.02     31.02 o 
 -20   2  32        7.50        3.53     17.65 o 
 -18   2  32      342.30      292.63     25.14 o 
 -16   2  32        3.86        4.69     13.15 o 
 -14   2  32       79.25       94.48     16.87 o 
 -12   2  32      343.66      327.56     23.10 o 
 -10   2  32       15.40        6.94     12.10 o 
  -8   2  32      377.68      331.60     57.31 o 
  -6   2  32      256.96      249.98     20.45 o 
  -4   2  32      209.13      216.35     21.73 o 
  -2   2  32      308.29      312.27     24.38 o 
   0   2  32        6.87       11.34     13.12 o 
   2   2  32       14.76       18.26     15.92 o 
   4   2  32        7.55       11.50     16.54 o 
   6   2  32       34.39       55.16     19.70 o 
   8   2  32        0.02        0.00     21.38 o 
 -17   3  32       35.01       44.47     18.54 o 
 -15   3  32      286.79      281.38     34.58 o 
 -13   3  32       62.82       59.43     17.72 o 
 -11   3  32      126.66      137.52     18.73 o 
  -9   3  32        3.97       11.40     13.56 o 
  -7   3  32       20.52       27.01     15.00 o 
  -5   3  32      266.71      220.92     23.73 o 
  -3   3  32      170.16      204.99     23.00 o 
  -1   3  32        0.01       10.82     15.03 o 
   1   3  32        2.66        1.19     16.29 o 
   3   3  32       12.44       27.73     19.97 o 
   5   3  32        1.08        7.10     19.71 o 
 -12   4  32       71.88       81.85     36.67 o 
 -10   4  32        1.68        4.41     16.61 o 
  -8   4  32       37.95       41.04     18.97 o 
  -6   4  32      153.03      164.00     27.02 o 
  -4   4  32        9.94        9.73     17.41 o 
  -2   4  32       24.62       14.33     21.25 o 
 -21   1  33       49.97       61.67     23.63 o 
 -19   1  33      139.10      109.23     24.81 o 
 -17   1  33        3.44        3.42     17.14 o 
 -15   1  33       41.71       50.74     19.13 o 
 -13   1  33       19.50       16.71     15.50 o 
 -11   1  33      228.96      242.49     25.80 o 
  -9   1  33      458.98      449.14     24.29 o 
  -7   1  33     1678.85     1657.96     39.82 o 
  -5   1  33       16.94       25.91     11.87 o 
  -3   1  33      116.18      168.92     17.74 o 
  -1   1  33     1297.73     1291.23     35.93 o 
   1   1  33       86.50      108.27     17.74 o 
   3   1  33      116.88      161.16     23.36 o 
   5   1  33      198.17      176.83     28.93 o 
   7   1  33       85.85       81.03     25.26 o 
 -20   2  33      111.87      129.13     27.49 o 
 -18   2  33      101.42      100.32     19.88 o 
 -16   2  33      553.78      589.61     32.85 o 
 -14   2  33        9.71       25.01     14.21 o 
 -12   2  33      478.44      508.67     27.17 o 
 -10   2  33      410.87      455.88     26.16 o 
  -8   2  33      128.07      118.67     21.95 o 
  -6   2  33      928.00      967.24     33.89 o 
  -4   2  33      689.16      660.59     31.79 o 
  -2   2  33        4.05        8.58     13.46 o 
   0   2  33       71.27      101.32     18.84 o 
   2   2  33      107.25      123.26     22.96 o 
   4   2  33      313.48      305.83     29.94 o 
   6   2  33      245.06      298.54     36.62 o 
 -17   3  33      182.49      209.23     27.63 o 
 -15   3  33      100.35       95.36     21.54 o 
 -13   3  33        0.13        0.17     14.40 o 
 -11   3  33        4.69       11.67     13.67 o 
  -9   3  33      385.67      453.33     30.54 o 
  -7   3  33       28.00       21.58     14.93 o 
  -5   3  33        0.13        0.00     12.73 o 
  -3   3  33      498.06      485.44     30.81 o 
  -1   3  33       52.54       62.26     24.92 o 
   1   3  33       10.34       18.42     19.44 o 
   3   3  33      120.28      141.20     31.42 o 
 -10   4  33        0.37        1.81     41.80 o 
  -8   4  33      188.07      199.25     29.66 o 
  -6   4  33       36.81       19.68     20.46 o 
  -4   4  33      115.92      112.81     35.84 o 
 -20   0  34      274.23      350.30     62.25 o 
 -18   0  34       21.91       43.61     29.88 o 
 -16   0  34       76.80       88.89     31.65 o 
 -14   0  34      917.14      875.60     69.49 o 
 -12   0  34      302.70      298.89     39.92 o 
 -10   0  34      595.43      593.51     67.91 o 
  -8   0  34      586.76      657.43     48.92 o 
  -6   0  34       51.68       75.05     26.35 o 
  -4   0  34      360.39      424.03     42.21 o 
  -2   0  34      418.73      370.65     40.33 o 
   0   0  34       74.27      104.52     29.18 o 
   2   0  34      287.02      194.55    177.09 o 
   4   0  34      110.09      124.95     45.42 o 
 -21   1  34       28.49       32.46     27.19 o 
 -19   1  34      763.82      777.48     50.74 o 
 -17   1  34      306.86      337.78     32.20 o 
 -15   1  34       11.09       18.39     17.94 o 
 -13   1  34      111.61       97.75     21.33 o 
 -11   1  34     2277.79     2228.47     65.87 o 
  -9   1  34        3.37        9.42     14.36 o 
  -7   1  34      577.53      560.45     33.58 o 
  -5   1  34     1778.37     1741.59     52.83 o 
  -3   1  34       80.29       67.34     18.57 o 
  -1   1  34       31.97       45.34     17.55 o 
   1   1  34       47.92       37.02     19.55 o 
   3   1  34       58.21       47.56     26.57 o 
   5   1  34       16.91       17.66     40.90 o 
   7   1  34       44.80       82.40     50.55 o 
 -18   2  34       16.44        8.10     17.43 o 
 -16   2  34       11.38       11.82     15.23 o 
 -14   2  34        9.98       10.29     14.01 o 
 -12   2  34      146.97      146.29     19.26 o 
 -10   2  34       72.58       92.95     16.68 o 
  -8   2  34        0.18        3.71     11.82 o 
  -6   2  34      546.86      508.38     27.08 o 
  -4   2  34      198.87      195.91     22.01 o 
  -2   2  34        6.81       16.41     13.96 o 
   0   2  34       31.17       31.17     17.56 o 
   2   2  34      136.77      115.39     23.26 o 
   4   2  34      115.18       95.42     23.21 o 
   6   2  34        0.27        1.51     21.98 o 
 -15   3  34      180.43      147.95     34.61 o 
 -13   3  34      270.45      300.17     26.34 o 
 -11   3  34      168.38      182.20     24.92 o 
  -9   3  34      102.70      161.65     22.99 o 
  -7   3  34      229.03      250.13     27.73 o 
  -5   3  34        1.05        4.04     14.54 o 
  -3   3  34      116.25       97.70     20.21 o 
  -1   3  34       46.23       45.64     20.39 o 
   1   3  34       54.83       58.73     21.63 o 
   3   3  34       46.18       51.55     27.04 o 
 -19   1  35        5.21        0.00     18.97 o 
 -17   1  35      247.68      246.55     46.84 o 
 -15   1  35      100.71      127.46     23.95 o 
 -13   1  35       18.78       25.36     17.53 o 
 -11   1  35       68.82      108.76     21.61 o 
  -9   1  35       49.35       62.75     18.72 o 
  -7   1  35      644.60      670.82     36.79 o 
  -5   1  35       37.76       54.98     18.46 o 
  -3   1  35       10.90       19.57     15.99 o 
  -1   1  35        5.42       17.33     18.97 o 
   1   1  35       53.55      103.86     25.73 o 
   3   1  35       52.09       51.00     27.74 o 
   5   1  35       48.05       40.59     46.18 o 
   7   1  35       79.25      105.79     56.89 o 
 -18   2  35      555.08      605.34     36.43 o 
 -16   2  35       66.53       54.58     17.65 o 
 -14   2  35      153.31      155.18     20.19 o 
 -12   2  35       26.72       43.22     15.41 o 
 -10   2  35       43.43       45.26     14.84 o 
  -8   2  35      122.27      138.28     21.36 o 
  -6   2  35        3.43       18.95     14.35 o 
  -4   2  35      347.65      341.71     26.91 o 
  -2   2  35      132.43      144.38     20.95 o 
   0   2  35      337.04      344.33     31.09 o 
   2   2  35       82.59      100.07     22.85 o 
   4   2  35      109.36      160.94     27.13 o 
 -13   3  35        9.65        4.29     16.53 o 
 -11   3  35      453.59      442.29     36.10 o 
  -9   3  35       13.98       18.58     17.50 o 
  -7   3  35       43.29       41.81     18.77 o 
  -5   3  35      297.28      292.86     27.89 o 
  -3   3  35       77.94       81.46     20.74 o 
  -1   3  35       46.74       62.01     22.89 o 
   1   3  35       40.50       67.74     27.84 o 
 -20   0  36      585.50      745.20     91.30 o 
 -18   0  36      601.21      681.46     60.98 o 
 -16   0  36       95.39       69.28     31.39 o 
 -14   0  36       17.02       32.45     28.22 o 
 -12   0  36      653.37      561.07     52.11 o 
 -10   0  36       16.45        0.00     20.71 o 
  -8   0  36      115.35       70.75     28.12 o 
  -6   0  36     1732.38     1671.48    128.95 o 
  -4   0  36       86.02       98.52     30.78 o 
  -2   0  36      612.21      699.75     52.50 o 
   0   0  36     1556.32     1598.00    180.19 o 
   2   0  36        2.05        0.00     22.16 o 
 -19   1  36       93.91      103.03     30.15 o 
 -17   1  36      156.71      140.29     27.09 o 
 -15   1  36      286.94      255.67     34.19 o 
 -13   1  36       47.91       30.00     18.65 o 
 -11   1  36       15.30       30.43     18.29 o 
  -9   1  36        8.64       10.33     15.80 o 
  -7   1  36      128.23      166.93     24.52 o 
  -5   1  36        0.28        1.89     15.29 o 
  -3   1  36      599.80      587.83     35.30 o 
  -1   1  36       18.58       30.18     19.76 o 
   1   1  36        6.79       16.57     25.14 o 
   3   1  36        2.26        2.72     26.79 o 
   5   1  36      175.57      145.33     57.04 o 
 -16   2  36       64.57       83.52     19.12 o 
 -14   2  36      156.23      142.59     20.62 o 
 -12   2  36       86.18      112.30     19.18 o 
 -10   2  36      134.24      125.44     18.99 o 
  -8   2  36       76.56       64.81     15.67 o 
  -6   2  36        0.01       13.25     14.22 o 
  -4   2  36       28.25       49.96     17.10 o 
  -2   2  36       52.96       62.18     17.64 o 
   0   2  36       89.63       75.53     21.18 o 
   2   2  36       13.03       34.37     19.63 o 
   4   2  36        6.97        2.85     20.32 o 
 -13   3  36       73.29       64.52     21.93 o 
 -11   3  36      158.19      168.29     24.91 o 
  -9   3  36        7.55       13.42     17.63 o 
  -7   3  36       11.09       11.20     17.62 o 
  -5   3  36      134.95      106.40     22.67 o 
  -3   3  36       28.61       36.27     19.29 o 
  -1   3  36      151.65      162.98     33.65 o 
 -17   1  37       18.60       17.18     20.54 o 
 -15   1  37      137.85      104.78     25.05 o 
 -13   1  37        7.33        0.00     16.98 o 
 -11   1  37      100.46       60.54     20.21 o 
  -9   1  37      180.67      213.09     26.80 o 
  -7   1  37      208.33      213.11     27.00 o 
  -5   1  37      261.26      306.27     30.23 o 
  -3   1  37      387.89      422.51     32.76 o 
  -1   1  37       30.17       49.96     22.63 o 
   1   1  37       57.57       79.61     31.55 o 
   3   1  37      338.23      374.13     49.54 o 
 -16   2  37      556.80      634.33     49.77 o 
 -14   2  37        0.71        4.48     14.89 o 
 -12   2  37      507.86      518.75     33.21 o 
 -10   2  37       79.11       90.69     18.50 o 
  -8   2  37       17.64       23.91     14.89 o 
  -6   2  37     1221.88     1270.90     49.12 o 
  -4   2  37      145.88      147.52     22.20 o 
  -2   2  37        2.36        6.36     15.64 o 
   0   2  37      296.80      324.61     31.76 o 
   2   2  37        3.29        7.29     19.94 o 
  -9   3  37       28.15       38.10     24.58 o 
  -7   3  37      190.26      218.16     34.33 o 
  -5   3  37       21.97       11.14     22.66 o 
 -18   0  38       41.61       10.56     41.05 o 
 -16   0  38      180.32       38.02     56.06 o 
 -14   0  38      174.95       72.71     30.94 o 
 -12   0  38       97.04       66.67     32.06 o 
 -10   0  38      315.47      314.03     44.23 o 
  -8   0  38      127.04      142.96     34.72 o 
  -6   0  38       61.94       82.62     31.37 o 
  -4   0  38      193.01      203.39     38.17 o 
  -2   0  38       93.46       79.35     30.20 o 
   0   0  38      105.02      166.10     37.55 o 
 -17   1  38      195.82      206.90     62.63 o 
 -15   1  38       21.27       31.84     21.44 o 
 -13   1  38       56.94       39.02     21.23 o 
 -11   1  38      284.85      298.47     44.85 o 
  -9   1  38      228.77      227.78     28.47 o 
  -7   1  38       49.41       51.88     20.87 o 
  -5   1  38       38.90       33.10     19.39 o 
  -3   1  38      643.05      654.67     45.00 o 
  -1   1  38      138.03      136.92     29.32 o 
   1   1  38        1.77       19.84     30.10 o 
   3   1  38      100.15      119.22     57.80 o 
 -14   2  38      189.81      171.98     34.11 o 
 -12   2  38       53.24       51.05     23.34 o 
 -10   2  38        4.03        6.60     19.64 o 
  -8   2  38      176.69      108.25     72.30 o 
  -6   2  38        1.92       13.83     16.64 o 
  -4   2  38       42.12       27.98     17.27 o 
  -2   2  38       74.59       49.22     19.33 o 
   0   2  38        0.09       11.31     19.61 o 
 -15   1  39       77.44       66.83     34.08 o 
 -13   1  39        0.26        0.00     19.07 o 
 -11   1  39        4.21        0.00     18.95 o 
  -9   1  39       37.21       39.40     21.51 o 
  -7   1  39      322.40      333.54     33.18 o 
  -5   1  39      310.60      335.60     32.48 o 
  -3   1  39       40.86       54.72     24.80 o 
  -1   1  39       44.39       52.06     25.71 o 
   1   1  39      319.91      337.23     50.35 o 
 -12   2  39       10.73        0.00     45.57 o 
 -10   2  39      304.18      272.18     77.26 o 
  -8   2  39       16.16       16.83     22.24 o 
  -6   2  39      177.38      150.27     53.49 o 
  -4   2  39      205.18      253.92     46.14 o 
  -2   2  39      185.74      195.13     64.89 o 
 -14   0  40       10.22       16.00     40.90 o 
 -12   0  40      384.65      313.89     68.06 o 
 -10   0  40       29.30       40.82     30.09 o 
  -8   0  40        3.29        0.29     28.02 o 
  -6   0  40       78.42       96.14     35.65 o 
  -4   0  40        4.39        0.04     28.01 o 
  -2   0  40      231.25      263.27     44.80 o 
   0   0  40      187.45      194.65     43.05 o 
 -13   1  40       12.19        6.49     44.07 o 
 -11   1  40      156.03       69.07     39.60 o 
  -9   1  40      355.18      338.04     39.31 o 
  -7   1  40      107.74      115.48     26.77 o 
  -5   1  40      133.83      114.54     26.10 o 
  -3   1  40       53.73       67.04     27.40 o 
  -1   1  40       16.79       38.30     26.06 o 
 -11   1  41       10.90       36.07     46.63 o 
  -9   1  41       10.47       34.17     33.00 o 
  -7   1  41      115.63       84.57     29.66 o 
  -5   1  41       80.99      123.98     31.02 o 
                                                 
